# Supplementary material for: A geometric criterion links HIV-1 capsid topography to its biophysical properties and function
Source: Nat Commun. 2026 Jun 15;17:7536. doi: 10.1038/s41467-026-74109-6 (PMC13408807; doi:10.1038/s41467-026-74109-6)
Supplement: Supplementary file 12 — Source data [file 41467_2026_74109_MOESM12_ESM.xlsx]

## Sheet: Figure 2e
cone1-3D_XTB.xyz in c524
gindex(λ)
2.3196
2.31857
2.34636
2.34574
2.29443
2.32172
2.31414
2.31038
2.33304
2.33131
2.30958
2.33165
2.33447
2.32201
2.315
2.29217
2.45669
2.4352
2.29411
2.43431
2.29913
2.31793
2.4112
2.31317
2.31435
2.42642
2.42694
2.31514
2.31219
2.42883
2.42972
2.297
2.31995
2.41208
2.39672
2.43022
2.42557
2.42923
2.45526
2.39856
2.42766
2.42642
2.42823
2.43804
2.44873
2.44954
2.43388
2.44385
2.44732
2.45021
2.44644
2.43278
2.42732
2.42545
2.44025
2.4307
2.4348
2.43332
2.41886
2.42529
2.43176
2.42353
2.43194
2.4379
2.43204
2.42715
2.4325
2.44313
2.44271
2.43501
2.44349
2.44136
2.44065
2.44071
2.43311
2.43116
2.42882
2.43116
2.43875
2.44183
2.43848
2.42898
2.43471
2.42631
2.425
2.43685
2.43
2.43941
2.43613
2.43776
2.43579
2.43833
2.44053
2.43905
2.43923
2.44432
2.43947
2.43912
2.44384
2.43758
2.43402
2.43475
2.43514
2.44228
2.44322
2.44195
2.4379
2.44074
2.43227
2.43323
2.43158
2.42898
2.43884
2.43423
2.43911
2.44052
2.44321
2.44123
2.44143
2.43939
2.43983
2.43947
2.4432
2.44332
2.44017
2.44253
2.43852
2.43646
2.43548
2.43749
2.43913
2.44005
2.44123
2.44422
2.43984
2.43698
2.44049
2.43177
2.43361
2.4349
2.43059
2.44287
2.43654
2.44125
2.44504
2.44435
2.44118
2.44202
2.43947
2.43892
2.44108
2.4396
2.44639
2.44394
2.44188
2.44185
2.43745
2.43559
2.43778
2.43794
2.44102
2.43778
2.43995
2.44141
2.44276
2.43878
2.43554
2.43889
2.43212
2.43075
2.43727
2.43176
2.44048
2.44148
2.44247
2.44061
2.44062
2.44018
2.44331
2.43771
2.43745
2.44075
2.43806
2.44653
2.4465
2.43964
2.43989
2.4371
2.43473
2.44015
2.43672
2.43969
2.4353
2.43499
2.44312
2.43958
2.43507
2.4373
2.43693
2.43238
2.43487
2.43322
2.4288
2.44116
2.43413
2.43667
2.44287
2.43808
2.43419
2.43894
2.44024
2.44186
2.43636
2.43882
2.4407
2.43532
2.44245
2.43832
2.4379
2.43313
2.43893
2.43337
2.44128
2.43686
2.43674
2.43281
2.43497
2.43869
2.43257
2.43605
2.43016
2.42758
2.4341
2.44038
2.43206
2.429
2.43533
2.42858
2.43263
2.43796
2.43345
2.43121
2.43254
2.43011
2.44179
2.44195
2.44137
2.43806
2.43925
2.44293
2.43521
2.43918
2.429
2.43483
2.42504
2.43388
2.43462
2.4376
2.44237
2.43811
2.43487
2.4353
2.43379
2.42733
2.44197
2.42777
2.42339
2.42568
2.42749
2.43224
2.43
2.43457
2.42891
2.43706
2.43184
2.42303
2.43827
2.43153
2.42134
2.43339
2.4285
2.44261
2.44347
2.44331
2.43956
2.44522
2.44764
2.44308
2.43259
2.4234
2.43594
2.42039
2.42674
2.43541
2.42996
2.45021
2.44694
2.44598
2.43909
2.43936
2.42482
2.43337
2.42178
2.42716
2.41226
2.41217
2.4347
2.43107
2.44202
2.43161
2.44354
2.43598
2.43212
2.43483
2.41275
2.43814
2.42374
2.40898
2.43806
2.43502
2.45309
2.44462
2.44961
2.44947
2.45001
2.46133
2.44905
2.4322
2.41347
2.44415
2.4148
2.41623
2.43849
2.41719
2.44995
2.45588
2.44401
2.45541
2.45498
2.44994
2.44368
2.39951
2.43761
2.39149
2.37407
2.43163
2.43716
2.45785
2.43998
2.45641
2.45444
2.45828
2.45513
2.41985
2.44127
2.39876
2.43034
2.41638
2.37188
2.45615
2.44931
2.45922
2.45743
2.46229
2.45663
2.45159
2.44817
2.44599
2.44129
2.37778
2.45288
2.29398
2.38232
2.43209
2.29689
2.44387
2.44864
2.44938
2.46318
2.44624
2.4623
2.46097
2.40455
2.45381
2.30961
2.26986
2.39014
2.27175
2.46494
2.4603
2.46752
2.46047
2.46081
2.4622
2.45493
2.451
2.38126
2.45544
2.31067
2.27726
2.41906
2.27151
2.44756
2.44646
2.44817
2.44902
2.44296
2.44717
2.4531
2.40933
2.38729
2.38294
2.28719
2.42035
2.28458
2.41388
2.3034
2.44329
2.4424
2.44711
2.44621
2.44455
2.46555
2.43947
2.46305
2.45365
2.30027
2.29797
2.32499
2.4571
2.32171
2.46576
2.46234
2.46203
2.44572
2.45669
2.44649
2.45302
2.4523
2.29446
2.30203
2.36753
2.44765
2.37039
2.4489
2.44932
2.45051
2.45424
2.41927
2.30537
2.30919
2.28981
2.28476
2.3254
2.42071
2.38147
2.43477
2.39629
2.44183
2.41101
2.45352
2.45557
2.44457
2.45383
2.43932
2.44813
2.39813
2.43385
2.29772
2.30079
2.27545
2.39189
2.27319
2.30846
2.43092
2.44079
2.44303
2.44614
2.45198
2.45358
2.40436
2.40344
2.37309
2.45216
2.37419
2.44608
2.44433
2.4159
2.45274
2.33029
2.29321
2.27599
2.41296
2.29948
2.31569
2.43102
2.43766
2.42942
2.43079
2.40661
2.37686
2.39486
2.42443
2.40501
2.40781
2.4363
2.38281
2.40666
2.2898
2.29714
2.29933
2.39117
2.2937
2.29193
2.41888
2.3951
2.42577
2.4159
2.44537
2.42431
2.43202
2.39989
2.43622
2.45036

## Sheet: Figure 2f
c524 dataset
sum_gindex(σ)	Eb (eV)	filename
1129.643694614868	-9.697524150145307	cone1-3D_XTB.xyz
1129.6741148365363	-9.698254484471446	cone2-3D_XTB.xyz
1129.542447013641	-9.695148187490158	cone3-3D_XTB.xyz
1129.457369626713	-9.696695189317092	cone4-3D_XTB.xyz
1129.2092358504	-9.695433079147254	cone5-3D_XTB.xyz
1129.9124856595918	-9.69870333883105	cone6-3D_XTB.xyz
1129.95553809262	-9.698572380070683	cone7-3D_XTB.xyz
1129.664279863288	-9.698105805573134	cone8-3D_XTB.xyz
1129.8003734337194	-9.699172835854258	cone9-3D_XTB.xyz
1129.314262281915	-9.696471434372866	cone10-3D_XTB.xyz
1130.101318044125	-9.698625829829446	cone11-3D_XTB.xyz
1128.640454395124	-9.693797146334582	cone12-3D_XTB.xyz
1129.1882224362741	-9.697546460738927	cone13-3D_XTB.xyz
1128.9184038048968	-9.69506041036853	cone14-3D_XTB.xyz
1128.5549949171318	-9.692384002643212	cone15-3D_XTB.xyz
1128.9956105034712	-9.695571630177994	cone16-3D_XTB.xyz
1128.7004697284854	-9.69298234199316	cone17-3D_XTB.xyz
1130.3651022101744	-9.699123012913967	cone18-3D_XTB.xyz
1130.3936569783316	-9.699821323529477	cone19-3D_XTB.xyz
1128.8430246665787	-9.695064031609718	cone20-3D_XTB.xyz
1128.790335179901	-9.694399409924657	cone21-3D_XTB.xyz
1129.622891172672	-9.699040166918667	cone22-3D_XTB.xyz
1129.2245853028276	-9.696750281434968	cone23-3D_XTB.xyz
1128.857494600876	-9.695435191035955	cone24-3D_XTB.xyz
1128.7263440229056	-9.693898467136547	cone25-3D_XTB.xyz
1128.8509064378732	-9.696320142505572	cone26-3D_XTB.xyz
1129.0313920688461	-9.694053572479012	cone27-3D_XTB.xyz
1130.25496901898	-9.700236455607536	cone28-3D_XTB.xyz
1130.2633808382557	-9.698812297907267	cone29-3D_XTB.xyz
1130.3680589813534	-9.699978548670128	cone30-3D_XTB.xyz
1130.4663723978324	-9.70019322657316	cone31-3D_XTB.xyz
1129.0505078231427	-9.694863588337947	cone32-3D_XTB.xyz
1129.8645477735047	-9.699646932294714	cone33-3D_XTB.xyz
1129.4345072941362	-9.698056660499462	cone34-3D_XTB.xyz
1129.2606015163165	-9.696071177547346	cone35-3D_XTB.xyz
1129.3064409065157	-9.695743731200585	cone36-3D_XTB.xyz
1129.1860362678904	-9.695151872694224	cone37-3D_XTB.xyz
1129.9954152938062	-9.69697592865009	cone38-3D_XTB.xyz
1129.8202717406195	-9.693779119854966	cone39-3D_XTB.xyz
1129.6266838613442	-9.694896678791038	cone40-3D_XTB.xyz
1129.7678510339022	-9.695513609957695	cone41-3D_XTB.xyz
1129.9282227003391	-9.697735879055445	cone42-3D_XTB.xyz
1129.6610304057226	-9.697241379045082	cone43-3D_XTB.xyz
1129.419989064549	-9.695505735240262	cone44-3D_XTB.xyz
1129.4498224755216	-9.696882174191858	cone45-3D_XTB.xyz
1129.4404878853795	-9.695816975699618	cone46-3D_XTB.xyz
1129.281745535097	-9.6967841014662	cone47-3D_XTB.xyz
1129.4651468869952	-9.696798926650285	cone48-3D_XTB.xyz
1129.8332139241581	-9.700041557525225	cone49-3D_XTB.xyz
1129.94538245663	-9.69813225956407	cone50-3D_XTB.xyz
1129.5446335812617	-9.696857456653312	cone51-3D_XTB.xyz
1129.2076159588855	-9.697224616466967	cone52-3D_XTB.xyz
1129.7826053791975	-9.697004077211746	cone53-3D_XTB.xyz
1129.3929629229615	-9.697041185591626	cone54-3D_XTB.xyz
1129.7660898221088	-9.698857436367646	cone55-3D_XTB.xyz
1130.0792795515395	-9.700138603086492	cone56-3D_XTB.xyz
1128.7985816663315	-9.696500835977421	cone57-3D_XTB.xyz
1129.6961758805833	-9.695783258860349	cone58-3D_XTB.xyz
1129.4743833783405	-9.697233396063668	cone59-3D_XTB.xyz
1129.7508479696353	-9.696666404941345	cone60-3D_XTB.xyz
1129.6972687729142	-9.699373662839998	cone61-3D_XTB.xyz
1129.742911374261	-9.699164233879955	cone62-3D_XTB.xyz
1129.5959256424303	-9.697463019501516	cone63-3D_XTB.xyz
1128.448435456542	-9.693834310450582	cone64-3D_XTB.xyz
1128.7604014104377	-9.696391969177453	cone65-3D_XTB.xyz
1128.287920547723	-9.69058795633895	cone66-3D_XTB.xyz
1130.1221713535774	-9.698980644979606	cone67-3D_XTB.xyz
1129.8033973265315	-9.69857510578313	cone68-3D_XTB.xyz
1128.795927346199	-9.695159254612685	cone69-3D_XTB.xyz
1129.0853804695603	-9.693081167513894	cone70-3D_XTB.xyz
1129.0302962306605	-9.695176702741524	cone71-3D_XTB.xyz
1128.673482893429	-9.693725905898555	cone72-3D_XTB.xyz
1130.0833851982902	-9.698748975461552	cone73-3D_XTB.xyz
1128.8098793176546	-9.695676681000787	cone74-3D_XTB.xyz
1128.8541640388457	-9.695182831514774	cone75-3D_XTB.xyz
1129.286951184708	-9.69400054734792	cone76-3D_XTB.xyz
1129.2711948084716	-9.694026070162144	cone77-3D_XTB.xyz
1129.5243426829443	-9.697303702894736	cone78-3D_XTB.xyz
1129.2097029220713	-9.694795556597512	cone79-3D_XTB.xyz
1128.8215440187385	-9.691431896599898	cone80-3D_XTB.xyz
1128.8209290709128	-9.692633316571019	cone81-3D_XTB.xyz
1129.4875629169194	-9.695950386990756	cone82-3D_XTB.xyz
1129.1408820454008	-9.695706119784742	cone83-3D_XTB.xyz
1128.8928760231488	-9.693535910323861	cone84-3D_XTB.xyz
1129.074589847602	-9.695507458646244	cone85-3D_XTB.xyz
1128.7908147532175	-9.691658982392937	cone86-3D_XTB.xyz
1128.7736916523827	-9.693731482037872	cone87-3D_XTB.xyz
1128.9143077087526	-9.694176692178242	cone88-3D_XTB.xyz
1128.8690425957247	-9.692434606442138	cone89-3D_XTB.xyz
1128.840937426012	-9.688628439739086	cone90-3D_XTB.xyz
1128.62560502497	-9.689796088954997	cone91-3D_XTB.xyz
1128.6349783370265	-9.690861513788436	cone92-3D_XTB.xyz
1128.509694320277	-9.691402667147422	cone93-3D_XTB.xyz
1130.076212790997	-9.697637554050507	cone94-3D_XTB.xyz
1129.9447989222954	-9.697771152266316	cone95-3D_XTB.xyz
1128.6467811791053	-9.69003123422049	cone96-3D_XTB.xyz
1128.4938432836561	-9.69153329588856	cone97-3D_XTB.xyz
1128.4312002489762	-9.687716316319765	cone98-3D_XTB.xyz
1128.436717049207	-9.688518359127885	cone99-3D_XTB.xyz
1128.4126416165318	-9.69015570258213	cone100-3D_XTB.xyz
1128.3323664053955	-9.690974260223635	cone101-3D_XTB.xyz
1128.8941814070142	-9.69029948854253	cone102-3D_XTB.xyz
1129.8973233118522	-9.69848016018741	cone103-3D_XTB.xyz
1129.7232273725958	-9.696968733451687	cone104-3D_XTB.xyz
1128.932592042262	-9.693003178681819	cone105-3D_XTB.xyz
1129.1003221678607	-9.695144828511298	cone106-3D_XTB.xyz
1128.4621671806126	-9.691907913926835	cone107-3D_XTB.xyz
1128.747368126103	-9.695730871117355	cone108-3D_XTB.xyz
1129.198364395329	-9.695868514926776	cone109-3D_XTB.xyz
1129.1465764838654	-9.696040018214092	cone110-3D_XTB.xyz
1129.9081010058567	-9.697683057624008	cone111-3D_XTB.xyz
1129.4630467133363	-9.69403434869623	cone112-3D_XTB.xyz
1129.58261080866	-9.693508689968507	cone113-3D_XTB.xyz
1129.5163289737957	-9.692163497725241	cone114-3D_XTB.xyz
1129.703774558527	-9.695210679267905	cone115-3D_XTB.xyz
1129.4329475098255	-9.695664597820166	cone116-3D_XTB.xyz
1129.4597669149887	-9.696958609638306	cone117-3D_XTB.xyz
1128.877346875769	-9.691483022134841	cone118-3D_XTB.xyz
1128.8774857759608	-9.688514678161326	cone119-3D_XTB.xyz
1129.0768983567482	-9.691859754748155	cone120-3D_XTB.xyz
1129.2191859501424	-9.694200093117082	cone121-3D_XTB.xyz
1129.2650416804677	-9.694388902973717	cone122-3D_XTB.xyz
1129.5064379522323	-9.697069038045992	cone123-3D_XTB.xyz
1128.3549574755389	-9.687930021747087	cone124-3D_XTB.xyz
1129.2734359881847	-9.696115046209037	cone125-3D_XTB.xyz
1129.098136454116	-9.693167483585855	cone126-3D_XTB.xyz
1128.22214553092	-9.68623680568815	cone127-3D_XTB.xyz
1128.8038389311314	-9.694124150989941	cone128-3D_XTB.xyz
1128.344596560064	-9.688048435006714	cone129-3D_XTB.xyz
1128.3542072943433	-9.688598276313998	cone130-3D_XTB.xyz
1128.8089251662423	-9.692478811967979	cone131-3D_XTB.xyz
1129.0401585314958	-9.693899074437862	cone132-3D_XTB.xyz
1129.4529531052617	-9.695621980068081	cone133-3D_XTB.xyz
1129.8819740096005	-9.697255417070874	cone134-3D_XTB.xyz
1129.2185995286013	-9.694798264623584	cone135-3D_XTB.xyz
1129.7683432087968	-9.698046639023273	cone136-3D_XTB.xyz
1129.6362007005719	-9.695975652304131	cone137-3D_XTB.xyz
1130.059097310622	-9.698323309515082	cone138-3D_XTB.xyz
1129.5554458352294	-9.693334257856408	cone139-3D_XTB.xyz
1129.6822729590888	-9.694024846539229	cone140-3D_XTB.xyz
1129.2633996051086	-9.694408104076	cone141-3D_XTB.xyz
1129.3828803672607	-9.695198857848995	cone142-3D_XTB.xyz
1129.8482283211965	-9.694933661766346	cone143-3D_XTB.xyz
1129.53078285063	-9.694837129824423	cone144-3D_XTB.xyz
1129.8678818379321	-9.695330211543894	cone145-3D_XTB.xyz
1129.8052346989352	-9.69571186109778	cone146-3D_XTB.xyz
1129.3347811447284	-9.695071243376429	cone147-3D_XTB.xyz
1129.6203668500618	-9.69566716818668	cone148-3D_XTB.xyz
1129.3933134203476	-9.696050491314356	cone149-3D_XTB.xyz
1129.600465883264	-9.697286398570363	cone150-3D_XTB.xyz
1129.2424659569274	-9.69419719949005	cone151-3D_XTB.xyz
1129.688239362668	-9.693630192942388	cone152-3D_XTB.xyz
1129.5755922167252	-9.695383648785933	cone153-3D_XTB.xyz
1129.4461672802531	-9.695191667923064	cone154-3D_XTB.xyz
1130.169808552654	-9.696149357842248	cone155-3D_XTB.xyz
1129.9271621973276	-9.695305712939245	cone156-3D_XTB.xyz
1129.4303305459682	-9.697376697479388	cone157-3D_XTB.xyz
1129.3119758643145	-9.696198767647536	cone158-3D_XTB.xyz
1129.6436946148679	-9.697524150145826	cone159-3D_XTB.xyz
1128.7188321577798	-9.693028083183975	cone160-3D_XTB.xyz
1128.9006501560284	-9.695606200711063	cone161-3D_XTB.xyz
1128.4825544244925	-9.695060644308159	cone162-3D_XTB.xyz
1128.3633491310607	-9.692119400222953	cone163-3D_XTB.xyz
1129.3137308049495	-9.698015039401263	cone164-3D_XTB.xyz
1128.9950425001048	-9.696338797527504	cone165-3D_XTB.xyz
1129.236864006271	-9.696134091696388	cone166-3D_XTB.xyz
1129.1266010578033	-9.694573544230304	cone167-3D_XTB.xyz
1129.1989730067517	-9.694109051508718	cone168-3D_XTB.xyz
1128.668057780485	-9.693689296316627	cone169-3D_XTB.xyz
1128.92162220186	-9.696216232990697	cone170-3D_XTB.xyz
1128.790765917294	-9.69474560299888	cone171-3D_XTB.xyz
1128.8861756503131	-9.691921347020356	cone172-3D_XTB.xyz
1128.3436695527996	-9.691587721483966	cone173-3D_XTB.xyz
1128.1782190295585	-9.688584991462362	cone174-3D_XTB.xyz
1129.7402232581903	-9.697505522384102	cone175-3D_XTB.xyz
1129.7300880653752	-9.696251816109294	cone176-3D_XTB.xyz
1128.9583163209982	-9.695396765472156	cone177-3D_XTB.xyz
1129.294942694946	-9.692430003308745	cone178-3D_XTB.xyz
1130.050863864226	-9.69757031713117	cone179-3D_XTB.xyz
1130.1663278858005	-9.696874940486211	cone180-3D_XTB.xyz
1131.0484528984734	-9.69242256296419	cone181-3D_XTB.xyz
1130.086501669808	-9.697136900317059	cone182-3D_XTB.xyz
1129.8756088261089	-9.696944616962076	cone183-3D_XTB.xyz
1128.897404413864	-9.694340807687304	cone184-3D_XTB.xyz
1129.3750694528262	-9.695688775003143	cone185-3D_XTB.xyz
1129.6281975477655	-9.694281325203734	cone186-3D_XTB.xyz
1126.7031028867264	-9.684251574763444	cone187-3D_XTB.xyz
1129.4937775021576	-9.694269853957643	cone188-3D_XTB.xyz
1129.5574505830023	-9.697037966328253	cone189-3D_XTB.xyz
1130.065057917794	-9.698083598208859	cone190-3D_XTB.xyz
1130.263274450896	-9.696938150758648	cone191-3D_XTB.xyz
1129.7833407559133	-9.697547751961915	cone192-3D_XTB.xyz
1129.4381724388215	-9.694245381494625	cone193-3D_XTB.xyz
1129.3253601260958	-9.695330157054626	cone194-3D_XTB.xyz
1128.9726698144634	-9.694589518019523	cone195-3D_XTB.xyz
1128.5539021848513	-9.695227972676566	cone196-3D_XTB.xyz
1128.6342348190165	-9.695239325003124	cone197-3D_XTB.xyz
1129.1463562065333	-9.696031030860942	cone198-3D_XTB.xyz
1128.812643397245	-9.695223103081764	cone199-3D_XTB.xyz
1128.927887084271	-9.69675775993935	cone200-3D_XTB.xyz
1128.761632766754	-9.697307134380548	cone201-3D_XTB.xyz
1129.253486501145	-9.697445920192711	cone202-3D_XTB.xyz
1129.260397733575	-9.696772712362703	cone203-3D_XTB.xyz
1129.5415596543166	-9.686571258622998	cone204-3D_XTB.xyz
1129.2661237681586	-9.694513059188413	cone205-3D_XTB.xyz
1129.351611939507	-9.69766977131003	cone206-3D_XTB.xyz
1129.370315041414	-9.697754525184344	cone207-3D_XTB.xyz
1129.2097029599217	-9.694961862815887	cone208-3D_XTB.xyz
1129.2978381426337	-9.696118130056226	cone209-3D_XTB.xyz
1128.6668582514178	-9.695053745848519	cone210-3D_XTB.xyz
1128.3119891741062	-9.692679571769611	cone211-3D_XTB.xyz
1128.4392843130568	-9.694366484288523	cone212-3D_XTB.xyz
1128.1715793844162	-9.693583312482952	cone213-3D_XTB.xyz
1128.7144929369792	-9.691871175152038	cone214-3D_XTB.xyz
1128.66985053084	-9.692052147540739	cone215-3D_XTB.xyz
1129.0304074254072	-9.69521332705604	cone216-3D_XTB.xyz
1128.9854364429348	-9.694103196188745	cone217-3D_XTB.xyz
1129.3179886137223	-9.697818197111687	cone218-3D_XTB.xyz
1129.5331263530925	-9.696975176829751	cone219-3D_XTB.xyz
1129.1449711567075	-9.694793870415067	cone220-3D_XTB.xyz
1129.3789892198956	-9.697518156048746	cone221-3D_XTB.xyz
1130.0536131561894	-9.700677623197912	cone222-3D_XTB.xyz
1129.6174740975255	-9.69739552388226	cone223-3D_XTB.xyz
1128.985034068413	-9.6935686769104	cone224-3D_XTB.xyz
1129.5321539773827	-9.69609083409784	cone225-3D_XTB.xyz
1128.6345381544747	-9.695540480530237	cone226-3D_XTB.xyz
1129.3482747512735	-9.695590894859413	cone227-3D_XTB.xyz
1129.2166527153672	-9.697324137181843	cone228-3D_XTB.xyz
1129.0366834831436	-9.695864033052882	cone229-3D_XTB.xyz
1128.4192677353617	-9.694451516701125	cone230-3D_XTB.xyz
1128.965775630797	-9.693245537557548	cone231-3D_XTB.xyz
1128.9973513832829	-9.695179023131338	cone232-3D_XTB.xyz
1129.3464612197317	-9.694949215561639	cone233-3D_XTB.xyz
1128.713736075983	-9.69656198909346	cone234-3D_XTB.xyz
1128.6700381126966	-9.696092729551014	cone235-3D_XTB.xyz
1129.3779711875331	-9.696386282340717	cone236-3D_XTB.xyz
1128.923876994414	-9.698742103791117	cone237-3D_XTB.xyz
1129.173737686279	-9.693923088386201	cone238-3D_XTB.xyz
1128.2671874739037	-9.693219056869847	cone239-3D_XTB.xyz
1128.6301096264713	-9.697100794531856	cone240-3D_XTB.xyz
1128.878997799126	-9.692629983349008	cone241-3D_XTB.xyz
1129.6001195700856	-9.694194943403772	cone242-3D_XTB.xyz
1129.795020119115	-9.698048434316169	cone243-3D_XTB.xyz
1128.5438757103348	-9.695819077753788	cone244-3D_XTB.xyz
1128.9030730566747	-9.698732305155	cone245-3D_XTB.xyz
1129.1170898492765	-9.695502996299131	cone246-3D_XTB.xyz
1129.480153212346	-9.698331808571089	cone247-3D_XTB.xyz
1129.040045326179	-9.694884668995508	cone248-3D_XTB.xyz
1128.175364918296	-9.695547398544182	cone249-3D_XTB.xyz
1127.4742171248452	-9.691305660129245	cone250-3D_XTB.xyz
1127.7741719722776	-9.692789710555555	cone251-3D_XTB.xyz
1128.4157119201377	-9.694700553568074	cone252-3D_XTB.xyz
1128.8201653014235	-9.697942918096386	cone253-3D_XTB.xyz
1128.7367678677824	-9.695372937603066	cone254-3D_XTB.xyz
1127.7878990703061	-9.692551883309555	cone255-3D_XTB.xyz
1127.3413300571824	-9.690766024966967	cone256-3D_XTB.xyz
1127.6063675017656	-9.692197079582469	cone257-3D_XTB.xyz
1127.665336081414	-9.690525696827121	cone258-3D_XTB.xyz
1129.1759837004743	-9.69324427200103	cone259-3D_XTB.xyz
1127.945904774239	-9.691704365545089	cone260-3D_XTB.xyz
1129.5619023098366	-9.698680006733944	cone261-3D_XTB.xyz
1130.232612647333	-9.70074038699982	cone262-3D_XTB.xyz
1129.892900989938	-9.699452413105718	cone263-3D_XTB.xyz
1128.8345620440487	-9.69708770492358	cone264-3D_XTB.xyz
1130.5165605806883	-9.70041408226684	cone265-3D_XTB.xyz
1130.338359884426	-9.699697103522226	cone266-3D_XTB.xyz
1129.5420037333142	-9.698339792099837	cone267-3D_XTB.xyz
1129.5176692946532	-9.699762870224161	cone268-3D_XTB.xyz
1129.9213944908456	-9.697377112706668	cone269-3D_XTB.xyz
1128.8422286916611	-9.69278502884977	cone270-3D_XTB.xyz
1129.205013300249	-9.696079629718723	cone271-3D_XTB.xyz
1129.6042937608197	-9.697613529838184	cone272-3D_XTB.xyz
1128.5649618554655	-9.69348037045279	cone273-3D_XTB.xyz
1127.3855606611814	-9.68914816582441	cone274-3D_XTB.xyz
1127.4849175956424	-9.69105851088128	cone275-3D_XTB.xyz
1127.2178501952	-9.6881724517853	cone276-3D_XTB.xyz
1129.8716957311658	-9.696147393088289	cone277-3D_XTB.xyz
1127.282201544463	-9.688592862474067	cone278-3D_XTB.xyz
1129.639514075931	-9.699068526783591	cone279-3D_XTB.xyz
1130.1057743006531	-9.700394465756574	cone280-3D_XTB.xyz
1129.7232298077074	-9.699720153882165	cone281-3D_XTB.xyz
1127.821652085354	-9.690236106652886	cone282-3D_XTB.xyz
1127.5948653598064	-9.69173395981623	cone283-3D_XTB.xyz
1127.5824676259915	-9.690625814027314	cone284-3D_XTB.xyz
1127.5441561720945	-9.691075452059138	cone285-3D_XTB.xyz
1129.8223027967292	-9.699635357115616	cone286-3D_XTB.xyz
1129.3709330752645	-9.696888895235245	cone287-3D_XTB.xyz
1127.5834576084935	-9.691916254658713	cone288-3D_XTB.xyz
1127.5208791014352	-9.69127649231526	cone289-3D_XTB.xyz
1127.665255688898	-9.691850124120633	cone290-3D_XTB.xyz

## Sheet: Figure 4ef
num_contacts	ave_index
236	0.313055
241	0.27588
242	0.17881
213	0.0792113
265	0.311521
259	0.436266
250	0.247448
230	0.1212
228	0.118202
253	0.267206
252	0.426083
233	0.154657
250	0.23162
222	0.120108
255	0.325012
273	0.418568
234	0.20159
239	0.12323
235	0.174974
240	0.248125
263	0.410259
227	0.167044
247	0.247915
221	0.0880271
257	0.313946
262	0.489233
237	0.173114
230	0.112835
229	0.142035
245	0.28649
256	0.454457
240	0.227525
237	0.16008
224	0.10596
259	0.242471
234	0.33909
223	0.133036
210	0.102705
221	0.115643
246	0.29548
235	0.368162
230	0.136809
226	0.132774
216	0.0762361
228	0.00353509
224	0.268562
218	0.123505
219	0.136288
217	0.06947
259	0.392259
225	0.260182
223	0.196368
213	0.0673944
210	0.0931429
227	0.315392
223	0.178135
223	0.152785
223	0.150744
227	0.150802
235	0.297791
223	0.270883
246	0.332138
233	0.28697
211	0.165005
250	0.168992
237	0.316608
239	0.280703
253	0.352577
235	0.281919
244	0.316213
229	0.263249
243	0.290016
252	0.311016
220	0.144127
246	0.379557
234	0.355821
219	0.22537
211	0.163882
243	0.356136
232	0.258836
244	0.338242
236	0.263856
226	0.244469
250	0.361172
233	0.353069
215	0.150977
246	0.38711
233	0.356279
225	0.222409
246	0.312215
241	0.347751
234	0.263966
254	0.33722
225	0.238187
253	0.347577
232	0.32103
214	0.156621
254	0.374409
233	0.354781
222	0.239635
239	0.343059
221	0.242493
241	0.299929
223	0.179717
261	0.320192
245	0.363833
225	0.283422
248	0.40029
227	0.250031
225	0.353342
243	0.334724
223	0.224901
248	0.372484
235	0.307281
229	0.299764
261	0.377693
237	0.275072
236	0.25539
246	0.343488
236	0.280619
232	0.345366
242	0.366496
222	0.220968
248	0.290387
232	0.292263
218	0.206908
237	0.283
242	0.286397
243	0.364687
224	0.213536
225	0.280551
246	0.405833
227	0.246119
220	0.185223
233	0.27424
224	0.359384
243	0.325074
249	0.339815
229	0.375769
228	0.320268
225	0.232902
242	0.328897
241	0.316871
226	0.27465
248	0.397556
225	0.238889
224	0.219955
237	0.258785
232	0.341672
246	0.379577
250	0.346824
242	0.347843
231	0.267377
227	0.258313
234	0.282321
253	0.404051
224	0.225759
224	0.229411
232	0.280392
226	0.373836
249	0.416984
258	0.361671
242	0.366107
224	0.223295
248	0.28781
242	0.302665
236	0.264089
244	0.359094
225	0.235551
259	0.462938
225	0.262502
229	0.221197
252	0.398655
238	0.28229
243	0.301835
247	0.330583
239	0.294402
245	0.328804
248	0.384875
243	0.35172
227	0.376031
250	0.326564
229	0.289271
224	0.276674
271	0.392288
215	0.225851
232	0.292047
218	0.224367
237	0.379823
215	0.218256
222	0.201495
243	0.278802
212	0.187028
224	0.171442
219	0.200356
238	0.304307
246	0.328955
237	0.296025
230	0.331422
244	0.305512
255	0.317416
214	0.173794
259	0.443571
243	0.401765
207	0.177116
237	0.394523
229	0.26814
220	0.216777
211	0.182024
221	0.210814
220	0.229682
212	0.208425
227	0.228467
218	0.197876
232	0.329534
273	0.534729
228	0.313325
215	0.204502
213	0.151465
266	0.469368
224	0.218071
210	0.16159
265	0.422091
228	0.302316
227	0.267555
258	0.358566
243	0.293938
225	0.250684
232	0.364647
242	0.349376
234	0.371226
226	0.263283
239	0.339548
233	0.368567
220	0.185509
249	0.392546
231	0.379052
223	0.315439
241	0.350892
226	0.230796
252	0.384119
235	0.28163
235	0.25114
222	0.239279
259	0.4309
225	0.317493
217	0.204691
232	0.263647
226	0.365788
239	0.325941
253	0.302063
224	0.261437
260	0.337169
217	0.231691
223	0.209323
234	0.241611
232	0.307302
238	0.345076
226	0.23731
251	0.25855
221	0.185217
221	0.300118
238	0.320786
240	0.289308
223	0.188296
221	0.319186
211	0.168725
208	0.175611
227	0.347722
253	0.407047
274	0.340894
222	0.178
227	0.260546
232	0.291069
237	0.289367
218	0.222821
238	0.362227
246	0.355024
215	0.165214
230	0.361739
234	0.394803
211	0.172469
227	0.225379
213	0.212789
234	0.358073
222	0.263468
238	0.433021
229	0.263415
224	0.198527
255	0.344361
219	0.17189
234	0.285504
212	0.164005
233	0.247047
220	0.201882
260	0.459746
247	0.37466
244	0.345721
221	0.144471
268	0.434604
211	0.166417
243	0.389189
234	0.24188
239	0.433515
232	0.282621
221	0.243796
229	0.310769
226	0.260049
220	0.246155
241	0.336062
234	0.272697
213	0.153629
244	0.283627
227	0.268762
252	0.358083
244	0.427402
216	0.225111
250	0.364372
217	0.167203
233	0.372472
245	0.267939
220	0.153118
239	0.336163
228	0.241417
220	0.213291
259	0.352849
236	0.379678
262	0.367996
225	0.17464
225	0.259173
271	0.281657
252	0.407095
219	0.189219
214	0.213136
275	0.517062
218	0.193711
228	0.262118
211	0.177284
217	0.200032
222	0.212135
240	0.387479
286	0.498881
213	0.166554
228	0.249496
221	0.246824
229	0.263031
232	0.279858
241	0.272776
229	0.276218
225	0.234516
236	0.34503
217	0.219627
227	0.396604
235	0.314404
239	0.353799
222	0.198221
239	0.398423
229	0.339301
243	0.351366
223	0.191094
212	0.155255
227	0.256661
239	0.367757
234	0.283261
227	0.387322
212	0.163292
236	0.193703
226	0.252912
230	0.265517
208	0.168101
222	0.242072
217	0.188571
226	0.259062
227	0.378203
212	0.165632
208	0.164851
271	0.501347
224	0.317763
248	0.412609
225	0.186662
217	0.149456
221	0.178529
256	0.415043
243	0.31416
239	0.273109
231	0.293121
227	0.2823
257	0.42935
264	0.408549
224	0.2465
212	0.159561
256	0.384664
218	0.230546
225	0.315649
243	0.372794
233	0.28527
246	0.36739
239	0.307314
230	0.262226
234	0.318034
243	0.303037
228	0.253096
228	0.259627
220	0.179027
236	0.265678
246	0.325463
223	0.255637
222	0.240851
269	0.498799
256	0.282422
215	0.205391
222	0.275135
242	0.390802
211	0.174152
232	0.280759
216	0.184722
207	0.17056
226	0.186044
222	0.188135
221	0.201828
220	0.186105
228	0.344632
243	0.371942
215	0.1644
242	0.373252
240	0.43125
211	0.179858
235	0.38863
217	0.148903
225	0.27476
264	0.32175
253	0.164103
253	0.458186
223	0.228058
219	0.226338
249	0.384663
226	0.378451
218	0.206436
225	0.275116
236	0.192983
250	0.360096
205	0.179224
225	0.182809
238	0.386966
255	0.335243
215	0.174549
247	0.321818
259	0.307417
229	0.235332
232	0.327073
240	0.390079
225	0.21236
220	0.24085
225	0.253649
229	0.274288
222	0.293784
211	0.187938
273	0.48156
235	0.338162
217	0.199355
257	0.320665
213	0.203859
242	0.345884
248	0.386536
246	0.334224
238	0.395857
223	0.200215
235	0.314647
237	0.326359
205	0.212337
250	0.316412
235	0.299183
209	0.215766
222	0.203333
204	0.174578
218	0.186913
257	0.426553
223	0.196332
234	0.382474
238	0.392891
224	0.205121
242	0.30762
239	0.248059
236	0.266936
226	0.229181
245	0.341849
250	0.321372
220	0.189782
242	0.334083
234	0.255368
242	0.357694
241	0.324851
224	0.228237
235	0.379532
244	0.348332
256	0.306609
222	0.236491
231	0.291017
262	0.320076
223	0.247861
237	0.342392
248	0.356649
231	0.257857
247	0.337211
239	0.419774
217	0.212567
254	0.312909
237	0.248924
235	0.262817
223	0.186359
234	0.380915
236	0.412585
217	0.210691
246	0.363089
227	0.234449
236	0.292059
229	0.300616
233	0.310966
247	0.320628
228	0.254825
216	0.205699
221	0.19886
233	0.377751
239	0.394326
256	0.308246
261	0.288709
229	0.287555
228	0.300548
249	0.37157
226	0.259496
232	0.325194
244	0.348594
223	0.197372
233	0.319013
239	0.389264
226	0.233142
232	0.378897
239	0.391879
214	0.233
255	0.305361
220	0.223541
237	0.384684
228	0.240215
224	0.211576
231	0.325481
237	0.418055
213	0.220479
263	0.317418
221	0.220457
249	0.313297
234	0.325645
224	0.209187
230	0.303183
238	0.392521
226	0.286491
258	0.304787
224	0.227567
214	0.204617
222	0.193104
241	0.395166
242	0.29476
237	0.4057
220	0.220982
231	0.317511
215	0.139419
245	0.300914
235	0.38594
237	0.259143
234	0.238372
254	0.357146
229	0.276157
244	0.351439
240	0.39595
217	0.212908
243	0.284778
244	0.342369
220	0.195027
248	0.37098
219	0.185306
242	0.4045
234	0.383812
218	0.176055
219	0.177009
247	0.363534
236	0.255021
240	0.272492
223	0.221265
246	0.323866
234	0.38903
219	0.196543
251	0.304562
240	0.265542
245	0.377473
237	0.27581
232	0.386728
219	0.157767
233	0.390833
238	0.272492
227	0.217471
250	0.385484
245	0.246269
211	0.170427
247	0.353684
234	0.377902
212	0.186703
218	0.16089
240	0.314092
247	0.431417
243	0.332267
243	0.34623
214	0.204668
236	0.282877
214	0.147304
244	0.38968
250	0.329204
237	0.284671
216	0.184644
240	0.309904
233	0.377009
208	0.170563
238	0.28437
216	0.169231
245	0.281082
244	0.289365
219	0.162046
216	0.161079
211	0.196848
245	0.360824
229	0.233716
241	0.297307
238	0.339723
244	0.33527
250	0.285648
233	0.287524
209	0.17011
221	0.1919
230	0.350409
250	0.338616
221	0.214973
213	0.230174
209	0.171239
218	0.202885
224	0.27925
224	0.262062
253	0.315818
224	0.229777
219	0.182041
219	0.211174
224	0.254107
238	0.358324
238	0.29458
252	0.345881
235	0.267906
225	0.29024
213	0.211277
220	0.16575
211	0.234915
212	0.206203
222	0.228964
207	0.179556
223	0.175937
231	0.262342
238	0.34616
221	0.215412
240	0.41165
234	0.381192
224	0.234741
253	0.342352
251	0.35206
223	0.205175
242	0.329955
222	0.218563
222	0.220527
242	0.220339
237	0.337506
246	0.356711
228	0.230737
241	0.348058
249	0.349751
224	0.329013
237	0.399211
243	0.34414
241	0.21805
223	0.195767
227	0.242678
233	0.377725
238	0.392479
238	0.317471
231	0.363364
232	0.387181
232	0.307091
224	0.221973
237	0.303232
239	0.336569
230	0.385709
246	0.33002
249	0.373257
233	0.281219
229	0.332135
246	0.338114
223	0.240363
221	0.231878
227	0.302661
239	0.344941
246	0.341642
251	0.366952
229	0.315843
223	0.210785
228	0.259706
243	0.339556
257	0.328089
229	0.293148
238	0.326891
226	0.290027
251	0.348944
235	0.272809
221	0.207538
223	0.229789
216	0.194292
211	0.199389
233	0.280399
228	0.303487
257	0.307319
234	0.260786
245	0.358388
215	0.192981
247	0.326575
228	0.292219
237	0.27489
257	0.481128
238	0.292134
214	0.161089
207	0.171338
214	0.152234
215	0.204623
224	0.228143
252	0.313627
232	0.314953
208	0.163913
241	0.342311
206	0.169277
247	0.368093
224	0.255179
251	0.37451
230	0.250713
251	0.438542
245	0.338833
218	0.194156
225	0.180449
224	0.234937
262	0.40066
245	0.44791
214	0.14828

## Sheet: Figure 5abc
vlp23 (a)				3j3y (b)				3j3q (c)
kagome_gindex(λ)	data-derived_gindex(λ)	fullerene_gindex(λ)		kagome_gindex(λ)	data-derived_gindex(λ)	fullerene_gindex(λ)		kagome_gindex(λ)	data-derived_gindex(λ)	fullerene_gindex(λ)
35.7407	50.0114	72.0861		47.009	68.4992	88.4087		41.4927	62.8462	87.5374
33.6769	51.8036	70.0548		37.4808	60.9665	78.7683		46.0604	70.2446	90.8636
36.4283	56.3892	72.2072		46.8955	69.1939	87.6343		45.6011	69.5967	88.4281
35.2206	54.1613	70.4584		40.5949	65.021	89.8845		45.2869	72.1062	89.8066
34.631	50.7822	70.9249		47.5225	69.1542	89.0297		44.3715	68.9893	88.0486
35.2672	51.3616	69.8599		44.5724	69.4566	92.0355		45.0504	66.7051	91.6079
35.1772	53.943	70.8048		47.5524	69.5349	94.0073		44.6647	65.7772	92.123
35.4588	55.4501	70.7572		41.2186	64.3065	88.688		42.0803	68.914	90.1802
34.7395	54.759	69.7156		42.2174	64.3152	90.2898		40.0886	64.0333	89.088
35.2636	53.2441	71.1522		43.7599	65.5597	93.2024		45.3123	67.4133	87.8064
35.8728	51.7503	71.6839		44.262	67.417	92.0683		44.5977	68.266	87.4113
33.6751	51.3281	69.648		45.2488	66.3858	89.7665		43.654	65.2204	90.6292
35.6706	55.5535	71.7751		42.335	63.622	90.7233		46.3836	69.1647	90.283
34.5818	53.8011	69.9641		46.2637	68.8567	88.5688		40.9391	61.7886	84.1824
34.8346	52.6137	70.4087		45.9836	68.746	92.9968		45.9422	67.5409	87.6373
35.9291	51.9806	71.8199		42.3215	64.1146	89.4484		40.4583	64.9552	89.266
34.2687	52.0606	70.1758		44.8511	66.2002	89.358		43.1826	65.4054	89.0589
35.0323	55.5854	70.6251		46.0804	68.8581	94.1637		39.0235	59.6954	85.4342
35.5944	55.5998	71.1681		45.4542	69.8273	92.6108		37.2396	60.1892	71.6908
34.0655	51.2281	69.4552		44.6183	67.1975	88.3176		38.1427	58.668	71.5679
36.1545	51.8883	71.7908		44.4275	66.5932	89.6884		43.4457	68.9793	84.3052
35.1738	53.1402	70.2838		48.0846	70.3928	92.2425		39.5533	60.439	87.4289
35.6375	55.4463	71.1384		45.518	67.4904	90.9163		44.2221	65.9973	84.3463
35.6471	54.9271	70.8682		44.7488	65.6913	86.9638		41.3421	67.2294	87.8184
34.5036	51.9098	70.0357		43.5607	64.9311	89.6855		42.0851	63.8364	88.9864
36.9835	52.7749	72.757		47.2093	69.183	91.8521		45.1436	69.6754	90.5271
35.0108	51.5013	69.9517		45.6627	66.9109	90.9508		45.1682	65.9958	88.8128
34.6984	54.314	71.2644		43.3703	67.0934	89.4255		44.6726	66.9404	89.8643
35.024	54.1275	72.1613		43.0089	69.7449	90.6692		45.8805	66.7528	91.258
33.8204	51.3741	69.2332		45.6054	70.8992	89.6597		43.4055	66.7619	92.2172
35.6542	51.2258	72.2087		44.0872	65.0572	86.0593		43.7631	65.3651	90.2274
35.0264	52.2468	70.3089		46.7974	71.7117	89.0835		43.0108	66.1885	89.0884
35.892	55.946	71.3622		41.77	67.9015	89.4351		45.2571	66.0061	88.8711
35.4409	53.9208	71.1039		43.9246	68.9016	92.1355		46.7423	71.7157	92.6502
33.9447	50.896	70.1904		45.1375	70.3387	90.4139		45.4679	65.5964	88.9522
36.7538	53.2268	72.6795		43.669	67.9211	89.7804		44.0657	70.4109	88.9404
34.8924	52.0074	68.6165		46.1797	67.5742	88.409		43.2999	64.654	89.8899
35.7506	55.257	71.8822		42.667	63.3688	87.0933		48.0406	68.9917	89.8263
34.1971	51.7198	70.6848		44.6952	69.2868	90.6878		41.7406	66.9679	88.6731
35.0116	53.2531	69.1594		45.4298	64.3777	86.8939		43.7444	65.6275	94.4932
34.5415	47.6044	70.0425		44.0482	72.4872	88.6351		46.3812	68.9505	90.8289
34.206	51.3837	69.0485		45.9943	69.097	88.721		42.44	64.5157	86.4524
34.0786	54.5176	71.8148		43.8922	67.8943	90.7165		44.7071	66.9872	91.1948
34.5316	52.735	66.6446		44.4867	67.3852	91.4727		44.8315	66.7793	94.6399
34.8507	53.9653	67.0545		44.942	68.4183	91.2707		46.7962	72.1888	89.4994
37.2599	52.5315	73.3853		47.4322	71.9633	90.8449		41.8334	69.1884	92.4368
34.1429	51.3019	67.929		46.7185	70.2343	91.1852		45.9161	67.162	92.4031
36.2946	55.7384	72.6417		40.3927	63.4054	90.1731		42.1771	69.7057	91.755
35.1374	53.716	70.0171		43.4617	67.4071	89.3732		45.2134	69.7067	90.8297
34.0319	52.8759	69.3886		45.5169	65.9932	94.3841		40.4912	65.5747	86.2747
35.9336	51.7452	71.1106		43.2183	68.0287	90.7799		41.0417	63.5834	83.7326
33.3623	50.9437	68.483		41.9184	67.8449	90.0113		46.3025	68.625	93.6533
32.7355	48.9885	67.4379		45.6847	69.0037	90.952		43.3276	69.5563	87.6767
35.5423	51.3476	69.0703		43.7808	70.7743	92.457		42.3582	62.031	88.9041
35.2795	52.1133	71.1627		41.6098	64.2195	84.3186		41.2106	65.3051	85.5723
34.3858	52.5138	70.6021		43.3759	68.6772	90.7329		44.1587	65.8271	85.7381
34.3137	55.7337	69.8847		42.4117	67.6926	86.143		46.345	67.6502	88.1471
35.8802	54.0662	71.5533		43.0976	64.6576	91.4859		42.1306	65.5772	86.2065
42.9724	63.9939	85.7233		48.4143	67.8371	95.5982		39.7311	63.3126	78.7238
43.161	64.5191	85.9256		44.477	67.6693	87.1531		34.0785	53.5303	72.8473
42.3442	64.2856	85.468		41.6941	64.7894	86.2315		45.7157	69.249	88.252
42.1577	62.5666	84.8629		46.5534	66.1105	92.1757		38.9885	61.3303	74.6538
41.8053	61.7358	84.5751		46.027	65.7587	91.318		44.6716	66.9204	85.5221
42.0022	63.1135	84.6482		43.4611	69.1658	90.5948		37.9253	57.7701	73.4404
42.5244	63.6272	85.5613		44.4766	65.3348	92.0353		38.4881	61.3492	73.5195
43.747	63.6945	86.2712		47.0088	71.8069	93.4111		42.6194	60.867	85.8801
43.8628	65.1966	86.953		44.2597	64.6631	90.711		40.8803	64.8806	78.3774
43.1696	63.6186	86.0177		42.6285	64.1575	88.9909		44.0565	66.0704	91.3479
43.2476	63.8817	86.5177		42.1161	65.0433	84.4965		38.2178	58.125	71.7553
43.9467	64.9771	86.3992		45.6105	68.2599	91.0576		41.6405	64.3192	89.1628
42.2988	64.7368	85.3425		46.3765	69.6784	90.7694		45.6113	67.6059	90.1788
41.4477	63.0591	84.2008		43.307	67.051	89.6106		40.8496	63.3112	89.353
42.52	63.7981	85.0423		44.625	67.8859	86.2686		46.972	69.7867	90.6005
42.4521	62.7915	84.8155		44.6691	68.2944	89.1025		36.3153	56.7196	78.0926
43.4801	64.2822	85.8841		44.5411	67.6238	89.967		38.7317	61.9279	77.5455
42.9744	64.1775	85.4647		41.5037	65.8886	86.0991		40.4051	62.0796	76.3988
43.1241	63.6368	85.0626		43.2232	69.7602	88.6345		43.6552	71.7545	88.5851
42.2554	64.6128	84.3946		38.2252	60.6894	76.4829		44.4972	68.4913	86.3796
42.2364	64.1903	83.9521		38.399	59.9149	75.4574		44.3719	68.1813	91.3772
41.3335	62.9761	83.1936		43.1444	68.9178	89.075		42.0111	68.9318	87.6646
42.4096	63.9653	84.7919		46.1564	67.6555	85.6661		44.256	66.1539	91.8802
42.7107	62.4251	85.3783		45.5602	69.5272	91.3604		46.0603	67.7046	91.2501
42.619	63.6726	85.3459		45.6999	68.0344	89.7684		43.8132	66.1984	91.4874
43.6839	64.3793	86.3137		46.1947	71.8772	93.3522		41.692	61.5149	89.306
43.0866	62.6661	85.8481		42.2986	65.457	87.4514		45.6184	66.8277	87.2281
42.1455	62.9926	83.3964		40.7394	64.6606	88.5391		44.1928	67.262	89.6298
42.3193	63.4319	84.0457		45.9878	69.4751	91.9817		46.4358	69.2381	92.1573
40.9885	61.8596	82.9687		49.4389	73.0272	92.1287		42.6133	69.3029	88.71
42.209	63.3748	83.8829		41.8375	66.6782	90.125		38.8052	62.3653	77.353
41.6258	61.5262	83.8829		46.1297	70.5331	88.3229		37.7783	62.1556	73.5831
42.6907	62.5754	85.1422		44.4453	72.5283	91.1371		42.3983	65.9544	85.0256
42.5654	62.3489	85.2639		39.4162	62.1411	91.4387		44.8065	65.491	89.8478
41.7803	60.9869	85.0351		39.6366	61.9872	74.3845		42.6252	70.6486	87.3367
43.0229	64.2539	84.7487		43.1064	69.181	87.9274		43.5029	66.7238	85.1007
42.2877	64.1261	84.6525		41.836	64.629	88.272		40.2862	64.0923	87.077
43.0385	63.8098	85.8767		44.165	66.7324	90.3302		35.1711	55.245	71.7817
42.8846	62.7148	85.5745		44.0151	66.5556	93.2745		39.7988	63.571	89.7484
42.5807	60.8372	85.8338		49.2506	67.1692	92.5276		39.3946	64.7589	79.0128
43.205	61.9499	85.497		45.5813	68.1988	92.8618		43.3434	68.8624	90.3537
42.4126	62.6673	85.6095		43.9748	67.8923	90.7166		44.0368	66.2806	90.7251
42.6232	63.5144	85.4214		43.5535	64.0693	91.7888		45.5412	66.5069	90.7356
42.6719	64.6256	85.2763		43.7823	66.3028	85.3656		41.0344	66.3041	78.8476
43.4426	63.896	85.6013		40.9089	64.5522	90.322		46.3945	70.0903	90.3975
43.6386	64.8489	86.6508		43.1495	68.441	87.582		46.3215	69.3799	92.5137
43.9075	65.2506	86.7571		43.5824	62.1871	89.0402		46.8916	69.4478	91.5692
43.1991	64.0389	86.7874		48.5664	71.0461	92.2522		45.453	68.7107	91.2196
42.44	61.8147	85.3038		44.2963	71.6776	91.2496		44.7341	64.9658	91.6854
41.9192	62.6895	85.3574		44.5008	69.6701	88.3248		46.0031	65.2913	90.169
42.608	63.5577	85.3646		45.2819	65.9145	87.3516		43.7702	68.4729	89.5078
44.188	64.452	87.2295		40.2361	65.7865	87.4463		43.6504	67.0807	91.551
43.6884	65.8836	87.2865		43.9103	70.2181	90.1596		39.2987	62.6101	77.1288
43.2415	63.3623	86.0382		43.5989	70.8286	89.6619		40.0884	64.7855	86.4194
42.537	62.7998	86.1367		46.335	72.6943	89.4461		46.2772	69.3133	88.2029
43.0899	63.5707	86.2334		40.5255	64.0608	77.4422		38.1327	59.5512	81.0363
42.1179	61.8797	85.6645		47.6436	70.8184	89.4692		46.3707	67.9586	84.4331
43.3457	64.5034	86.2216		44.5781	69.3089	89.7759		40.5158	63.1851	75.3112
43.1534	63.7636	86.0896		43.7967	66.1077	87.9509		42.6116	65.3879	89.7598
42.086	62.2501	85.8595		39.9096	61.8605	78.0276		42.7879	63.6373	88.7166
44.0326	65.712	86.55		40.8206	61.5887	86.2963		43.7993	65.6991	90.2314
42.8532	64.7541	86.3505		36.3516	59.9043	76.4193		42.223	62.7811	89.9886
43.1966	64.2074	86.0744		38.9839	62.449	77.6246		44.2724	69.1161	90.3354
43.3115	63.4872	86.3138		46.9406	69.1589	88.6298		42.6552	66.5136	87.9057
42.5604	62.8992	86.5096		46.9001	70.3451	91.0604		43.9118	67.9016	92.6522
43.2076	63.9186	86.1404		44.8175	71.0168	93.828		43.63	70.0821	89.8399
43.5703	65.7994	86.8591		41.3567	64.6477	92.0329		42.2486	64.7152	88.0764
43.8559	64.6803	87.1599		39.715	62.5201	90.5818		42.5119	66.9306	90.9512
42.1878	62.0845	86.3081		45.9857	66.0218	91.3971		43.8742	64.8586	91.0153
44.6471	66.4081	87.2603		43.635	66.5576	89.8307		46.5211	72.4703	90.2597
43.4431	66.1424	87.3239		44.2731	67.7172	92.6625		43.8052	64.5815	89.8918
43.8633	63.6287	86.8321		45.1663	68.4894	89.6061		47.241	70.0286	90.309
42.7867	63.6669	86.3535		43.1625	64.189	94.7606		38.1857	60.5748	75.6293
43.2303	63.882	86.2169		43.4013	63.9841	88.717		43.6139	65.2322	85.597
43.2277	63.835	86.7551		46.4613	67.5737	89.4233		45.9043	67.8501	89.1531
43.4623	62.9748	86.789		44.3448	69.631	87.3601		42.4351	65.6994	87.7994
41.9918	64.5025	84.3542		41.3617	65.2292	85.6223		41.3176	64.6247	86.4488
42.8225	64.4764	85.3075		43.0706	65.6695	88.2228		41.2914	67.2253	78.1946
43.6068	65.4271	86.0529		45.022	67.3564	88.7269		41.8485	65.8585	85.343
43.6135	65.9398	86.6423		42.6504	65.171	89.0529		43.9397	68.9345	86.7121
43.6193	64.9684	85.7501		39.9064	62.3192	77.6432		44.8969	66.85	90.4679
43.2626	63.5558	87.0941		38.2277	60.7784	76.393		44.1897	67.9667	90.155
43.233	65.4604	86.7252		44.1449	66.9906	87.2172		43.046	63.7882	87.1072
43.3074	65.0957	86.3183		41.9036	68.1961	86.7622		43.7604	65.5578	88.444
43.8455	65.8644	87.218		44.9203	68.3273	85.6546		46.7355	69.2469	95.167
44.1793	65.3418	87.5939		40.2423	62.4794	75.2632		42.9415	69.0687	89.1867
43.83	66.2015	87.2357		39.5311	65.6847	84.2792		39.049	61.8989	76.1954
43.9621	66.1077	88.2854		42.1519	67.5472	88.6347		37.5041	59.687	75.7159
44.8506	67.0802	88.6592		41.0878	64.6661	89.3589		44.3779	69.0224	92.684
42.4724	63.362	86.7973		43.6648	64.4409	90.7835		41.9923	65.0571	92.9832
44.3053	66.4922	88.0163		39.5095	62.6271	78.4289		47.3683	66.6779	90.8218
44.1726	65.6854	88.7775		39.4145	62.8016	87.0887		41.6693	66.1001	90.4264
42.0397	61.0266	85.654		45.9595	68.4991	88.8415		46.4288	66.0533	92.5086
44.1408	65.0892	86.8255		40.8388	65.8454	91.268		41.4649	68.1526	87.4258
43.6757	64.6836	87.1434		47.7238	67.495	90.1434		44.0288	62.9865	89.8727
43.0466	64.7746	86.1232		45.3881	66.9712	92.5875		45.0896	69.9472	91.1749
42.6778	61.8466	85.021		44.0356	71.1246	89.2136		40.4983	64.3911	75.7439
43.0155	61.9406	86.2582		40.1566	61.1811	86.8865		48.3066	69.9113	90.4576
43.5084	64.5541	87.265		44.2824	67.6252	92.1245		46.8661	69.9239	92.326
42.6099	64.1487	86.0948		44.4073	67.9207	87.1593		36.4033	57.4676	75.6183
45.0011	66.9856	89.1153		45.3428	64.8054	90.2149		45.9789	69.0812	90.8442
44.3387	66.8715	89.1651		46.6075	70.3125	90.2018		43.1689	65.6583	93.8335
43.8482	65.3449	87.7093		45.6134	66.918	89.2234		46.4496	70.9583	90.5693
43.867	66.752	87.1131		41.0789	65.5285	90.8787		43.2172	65.3274	86.3046
43.3351	66.2606	86.1415		48.7682	75.2024	96.0351		46.2705	70.6426	93.1145
42.7771	65.5969	85.1525		42.8159	66.675	87.6657		41.8002	62.2397	88.7714
43.506	65.0091	86.0384		47.9771	69.8236	90.2042		40.9653	63.0907	88.107
43.2472	64.3875	86.2208		41.4469	65.1745	89.6695		44.7649	71.7891	89.5693
41.9309	61.9957	86.2575		48.1907	70.5265	89.3874		42.5246	66.982	90.3901
41.8758	64.1637	85.8727		43.5261	69.4158	91.4574		46.1313	71.0772	90.6159
42.8982	62.5728	86.4223		44.3306	69.0176	94.1642		41.8866	65.7085	93.8751
43.0237	63.0742	87.2439		44.0101	68.7776	91.2772		46.445	67.349	88.9821
43.2226	63.6224	85.8091		39.4329	64.7982	76.994		44.6843	67.1296	92.6265
43.0956	64.4263	86.1131		40.6019	65.5403	84.323		44.0579	65.9904	85.6511
42.9927	67.2677	85.2335		46.9973	71.417	90.3503		45.9199	66.2586	91.0892
42.7494	64.9696	84.6028		40.5927	63.0892	86.624		44.2424	61.4302	87.1504
41.8472	64.1022	84.5172		42.8702	68.0721	88.9141		45.9265	68.5641	91.4803
43.2472	63.1067	86.1053		42.5465	64.9957	90.9335		38.4883	61.2027	86.7618
43.7174	65.2006	87.6709		45.7934	68.2688	90.527		42.2582	71.2151	92.287
44.0943	65.9895	87.1206		39.0694	63.011	76.9511		42.0569	70.0705	90.1338
44.4728	66.3956	88.1655		41.4468	63.2367	77.8771		42.4882	65.9474	86.1645
43.7341	65.8743	87.658		41.5014	65.4772	88.7997		42.5866	65.3118	89.667
43.1652	64.7746	86.4151		42.0285	63.8475	84.327		41.2079	62.893	86.7133
43.448	63.5699	86.8339		45.414	64.5993	91.07		43.5656	68.3467	88.3304
43.4736	65.1979	86.2389		44.3135	68.182	90.3557		42.4294	65.8314	91.0974
42.5061	64.3494	86.0007		43.9454	65.4098	85.7898		47.6596	70.4709	91.3409
43.8781	66.0263	86.4401		43.6082	65.5995	90.4582		42.7328	67.0295	86.3272
43.0989	65.4834	86.5372		42.457	63.8037	87.8912		45.3023	66.8217	85.1971
43.5104	63.9093	86.1408		45.1922	68.7833	90.5717		45.3579	71.4136	92.7726
43.1194	63.485	86.4539		45.1644	66.5465	89.9626		43.6	68.5471	86.996
43.8329	64.3942	87.2368		44.0023	66.2105	88.1275		40.7874	64.819	87.5393
42.7955	63.1628	86.8793		46.8907	70.0965	89.035		41.6801	65.7175	83.5788
44.4142	65.8041	87.5222		42.3765	67.7435	87.2028		44.7986	66.4007	89.4668
42.8969	64.2002	86.7359		42.4141	67.6822	89.7473		44.3557	71.8166	90.9572
43.3965	63.9083	86.7454		35.6786	58.5174	78.0028		39.174	58.8417	84.7223
43.794	65.4752	87.3112		45.3632	66.9797	89.4747		44.4565	69.9691	92.6478
42.9658	62.9195	86.2538		41.5175	65.4213	88.8414		39.8077	65.0773	90.4642
43.2522	63.1666	86.9889		43.0012	61.7856	86.5777		42.1485	58.7377	87.9795
43.9768	66.3623	86.5627		43.6465	63.4822	77.4659		41.5417	62.792	87.0184
43.2301	64.4245	87.6886		42.0196	66.5063	89.9217		48.5623	70.4032	90.1351
43.5979	64.133	88.0038		45.0977	68.3242	93.6767		40.8954	66.0788	89.2285
44.145	65.3967	88.4525		42.0137	69.4354	89.7932		43.9529	71.4475	90.6117
43.6879	64.7997	86.7053		45.2512	69.2615	88.8444		40.6342	60.7382	89.6785
43.282	64.9652	87.0347		36.3514	59.541	73.1817		45.8825	70.9332	90.2699
43.3746	65.1409	86.3801		43.2119	67.1404	85.554		39.7835	66.2723	89.4241
43.8772	64.0568	87.6324		45.6272	68.9156	85.9495		45.5155	66.8745	91.8012
43.3049	64.9846	86.4856		41.1947	65.7316	90.2056		47.4892	74.1232	93.0796
42.8641	63.1414	86.8177		41.683	66.1705	85.8871		47.9552	72.7706	90.4346
43.3271	63.3881	86.7274		42.6771	67.4191	89.9478		43.2379	64.337	88.6804
43.4358	64.872	86.4828		45.8755	67.726	88.5756		41.5626	67.4891	89.6147
43.3003	64.733	87.193		42.7767	66.2403	87.5451		42.0725	65.1494	86.235
43.7734	63.7596	87.1619		41.3046	68.231	89.945		41.6735	66.8029	88.2722
42.0449	63.8306	86.675		46.6212	68.3067	92.2041		45.6111	66.6275	84.9778
43.9163	67.2767	87.5242		43.6011	64.4965	88.5505		41.9868	66.9331	84.9068
44.2538	66.8018	88.5871		41.6403	66.191	90.0407		47.5058	70.4615	91.0936
44.3694	66.1062	87.8464		41.0045	63.7985	83.3402		43.2783	69.8449	88.825
43.7038	64.8411	88.121		44.1802	63.3088	85.5325		45.523	70.25	90.2133
43.9058	64.4326	87.315		45.2596	65.1178	88.7155		43.0118	68.5607	87.5936
43.0859	64.2226	87.1773		45.9382	69.5933	92.9754		41.0558	66.5202	84.1686
44.3006	64.659	88.8703		42.7666	66.0104	89.2304		40.6369	65.3722	89.1108
44.7818	66.13	88.9621		44.8749	66.8073	88.9887		47.6381	68.3587	87.5441
43.8067	65.6367	88.3224		43.9411	65.4972	86.9321		44.2679	65.878	88.3973
43.2897	64.4901	86.3299		46.244	70.4238	91.1381		40.5346	68.3479	87.2344
43.6652	65.3416	85.7588		39.2931	62.0973	84.7421		40.2666	65.4924	91.8322
43.1026	64.8591	85.9789		47.4797	72.9011	91.7351		44.8348	66.1541	93.3342
42.5131	65.4221	84.8292		46.7746	70.5864	90.5334		44.0306	67.1628	91.341
43.3545	65.5614	85.914		43.1547	72.3665	89.6955		47.0839	70.6402	93.864
43.1092	66.776	86.184		45.4706	69.4147	89.5413		46.1181	70.9358	90.3569
43.482	66.8768	86.4833		44.5194	65.6781	90.7756		39.1977	64.0859	90.289
43.2123	64.5214	85.8166		44.117	67.8097	88.2773		48.6905	70.7151	94.5265
44.7723	66.2017	88.9425		44.2694	67.7883	88.1915		43.0982	68.7886	93.6749
43.8188	66.2566	86.6926		39.8618	66.3804	79.667		43.6091	62.847	89.4027
43.1673	64.8421	86.2968		38.2921	61.2125	74.5198		43.9729	65.6132	90.8458
43.1938	66.1491	86.6413		41.2333	67.3801	86.3245		45.2264	68.9572	92.2084
44.0938	65.0309	87.9387		36.2265	59.7883	73.9896		44.7496	67.4978	89.4325
44.1537	65.2284	88.1059		39.2375	61.9811	78.0188		46.5639	69.6215	93.8137
43.0213	65.6182	86.4872		41.8179	63.5658	88.5518		43.564	68.6263	94.3391
42.5735	63.6508	85.6605		40.9733	66.6585	86.5405		41.0223	63.9821	87.5363
43.9444	64.8932	86.6402		44.4713	65.5585	88.5547		40.709	65.0515	92.0113
43.0966	64.2571	85.6518		45.6248	66.9484	90.7413		44.1266	64.6932	90.8392
43.6338	64.69	85.8484		38.9661	62.694	76.6686		45.2891	66.4475	88.1493
42.9923	63.0703	85.7889		39.0544	63.4755	76.6298		44.1328	64.7625	91.1259
43.7859	65.256	88.4756		43.4912	65.8781	86.9459		40.7448	59.941	88.1005
43.73	65.5829	88.1739		35.5365	57.1068	73.121		47.5039	70.4161	93.2132
42.6721	64.2186	85.5824		43.2213	67.987	86.5856		38.8849	64.9064	88.4749
43.0939	63.1673	86.6715		44.0374	72.1084	90.8436		39.9547	63.212	78.3906
42.8044	65.4179	86.1631		41.1465	68.5182	87.0275		42.6586	66.6691	87.2085
44.4968	65.6303	88.232		46.1498	73.2311	90.1119		43.2649	65.9034	87.2316
44.215	65.4556	88.5682		45.6788	67.3109	90.0538		41.8812	64.4221	85.8099
44.8456	66.3294	88.2845		42.8511	65.2654	92.4909		39.0856	63.9022	79.2503
42.8059	63.5172	86.6139		43.4586	66.3073	90.8563		41.2655	64.5697	90.3348
42.8438	63.8098	86.1968		45.7509	66.4082	89.3599		42.913	69.514	88.1876
43.0682	62.1995	85.9327		38.6241	62.606	87.7533		44.5533	69.3853	90.2778
43.1932	63.4026	86.4593		47.146	71.6287	92.2936		44.1093	67.0801	88.8616
43.399	64.7844	85.9345		38.0888	61.6427	81.4809		43.5322	64.0288	89.6075
43.5106	63.5889	87.3769		42.9187	66.1044	84.6844		43.7763	65.7726	89.7248
43.178	64.0494	85.5397		46.1332	70.6783	83.8381		43.4356	65.3433	87.6175
41.7048	63.3441	87.0812		45.2777	70.4443	89.0282		47.0823	69.3748	91.2416
44.3214	66.2607	87.8722		45.1896	72.3811	90.7189		43.9245	66.1015	91.7248
44.1908	66.0685	88.7547		44.0408	68.3942	88.3426		47.7629	68.8793	88.6317
44.6819	66.0804	88.3566		44.1617	70.4657	91.7544		42.986	64.3847	88.0543
44.285	65.6938	88.6673		45.1947	69.8228	91.3444		45.4943	70.0588	87.5463
43.4673	66.1359	86.2536		43.734	66.537	89.75		40.4628	64.8787	87.5241
43.0269	65.3523	86.0893		44.4571	68.306	88.8608		42.5858	65.6069	87.8103
44.2805	66.1491	88.235		40.0591	63.5883	77.5973		39.3765	65.0214	87.7041
43.0203	64.1897	87.4291		45.9582	66.4776	91.4768		41.7978	67.345	77.8719
43.4658	64.3277	86.5597		40.3656	63.2796	86.2987		38.6649	59.6067	75.7899
43.0785	65.7136	86.0704		44.1482	66.449	86.3068		43.3362	66.0033	90.5839
43.054	62.6998	86.0516		38.4263	60.8559	78.6652		47.5715	70.3649	90.2688
44.1882	64.5238	87.7881		41.8637	62.5599	77.5416		40.6343	65.7046	86.45
42.1667	62.2069	87.0433		38.1997	62.1599	77.3863		43.1142	68.9467	91.9649
42.9034	63.9722	86.6827		38.9428	60.6954	73.9022		41.157	65.5837	87.9071
44.0336	65.2383	88.7093		37.0158	61.0461	77.4598		47.5322	70.5511	91.5555
41.1813	61.2821	84.5717		43.7221	62.9183	89.1166		37.3115	61.6629	88.1497
43.4424	64.0819	86.1817		47.6559	71.6095	91.08		49.1628	72.093	88.1899
43.5544	64.4984	86.248		37.4301	61.9036	85.5848		44.5589	69.8435	90.5888
42.0894	63.5327	85.7241		37.778	60.0491	75.9387		42.3063	62.6216	83.7307
42.7422	64.6486	85.9024		42.4935	67.9198	88.1016		44.0227	69.9782	90.7746
42.4553	65.7051	85.2349		45.1597	69.4619	88.6097		45.3517	69.3984	86.9036
42.4247	64.2661	85.1247		45.1113	67.5685	83.5126		40.0953	64.8517	88.9768
43.2598	63.9674	86.3071		40.8364	63.4675	77.7412		42.4049	70.7282	90.1885
43.9416	64.8139	87.4022		36.1491	57.2779	73.0607		43.1424	66.5796	89.3827
43.3846	64.3649	86.3933		41.4715	63.3328	80.5448		42.9516	66.1515	91.5381
42.0986	64.0554	84.9911		37.1557	60.6415	73.5797		44.3476	67.1145	91.6748
43.7971	64.3859	87.1765		39.5085	66.1477	84.3427		43.4646	65.3295	88.0081
43.9775	65.236	88.5663		48.0988	75.3447	89.7901		44.2884	65.9774	89.6205
43.6357	64.3583	87.4325		39.3344	62.491	89.4077		45.7732	68.1456	91.5653
44.2746	65.5074	88.5135		39.8885	66.6573	86.3968		43.8027	66.8408	89.9836
43.4974	66.0499	86.9249		43.7837	72.7508	89.5954		42.052	63.5498	82.4056
43.765	65.0849	86.9439		44.0746	72.5649	90.1929		43.1025	63.6991	90.4793
44.1238	66.432	87.6951		43.291	65.97	89.9611		46.5552	65.5082	92.0133
43.6697	66.2183	88.6376		41.3579	65.6772	78.0507		38.8812	60.0361	89.4719
44.8263	66.2695	88.4756		42.0349	67.5098	88.3695		46.2719	73.868	91.9552
42.137	62.1544	87.4746		45.2138	69.3612	95.441		41.6498	67.2567	92.4805
42.8542	64.3609	86.3053		41.955	66.7934	90.7167		45.4148	68.122	87.6761
43.7746	66.6204	87.0151		43.5158	65.1175	87.7346		47.6706	71.8084	91.1715
43.7313	64.6764	84.7204		38.1469	62.203	77.6333		43.8731	64.7915	90.4843
42.675	63.4152	86.7136		42.0067	70.4856	90.5444		44.0474	67.0171	90.21
43.3169	65.0751	86.5328		38.3501	62.4647	77.757		46.7427	68.0925	89.9324
42.6195	61.7229	84.4011		39.221	61.8433	74.045		44.5775	69.5259	89.891
42.2476	63.2257	86.25		38.8211	63.6517	86.2421		45.1077	67.6063	93.3021
42.7265	64.0289	86.8166		40.8127	66.1519	79.6761		46.7433	67.7368	91.4227
42.5476	63.5991	86.9447		38.9117	59.9623	74.97		42.0628	65.8167	89.3143
42.9125	64.908	86.6366		41.9948	65.6867	91.8321		41.9011	65.4217	89.92
44.1501	64.3994	86.9366		47.1598	68.6819	88.4753		42.5593	63.1159	88.964
43.2618	65.143	86.5509		40.3585	65.1267	89.7207		45.6898	65.8057	90.7989
43.4509	62.9033	86.8664		41.6046	65.7917	88.8813		46.4284	70.3178	89.4889
43.9124	65.6586	87.3003		41.4912	62.9363	73.4427		43.3574	65.7006	89.7728
42.9211	64.1064	87.1976		41.2566	66.5796	86.6837		41.2041	60.9084	78.4274
43.6457	65.3757	87.1677		44.7755	69.598	85.0367		45.2026	67.9528	88.4375
42.8826	64.023	87.2204		39.8833	65.5918	79.4547		41.6251	66.4658	90.7198
43.7738	64.9473	87.8199		36.9764	59.0708	74.9553		43.439	65.7228	87.5757
44.2005	65.7242	87.5718		47.1667	72.1238	93.9636		40.2766	64.2648	76.2369
43.1506	64.5393	87.6226		40.721	63.955	89.6587		40.4496	59.3764	88.7537
44.2829	66.0977	88.0694		44.5095	69.0899	89.7532		49.3338	68.1154	93.0872
44.0175	65.4143	88.0215		41.2815	66.365	88.5239		45.0643	67.3472	91.3682
43.4798	64.3609	86.9638		46.4981	71.0956	89.8449		47.0781	65.5229	88.4008
43.3304	63.905	86.0355		37.8769	60.3017	74.5583		41.6853	67.6013	80.2487
42.5857	64.3191	84.4892		41.8361	65.5174	82.4781		43.3344	68.3741	89.3797
43.1316	64.4732	86.7531		42.5703	70.0414	86.5824		41.2809	66.979	88.2781
44.2479	63.8804	87.0337		46.1961	68.398	89.1309		42.6425	65.1853	88.6259
43.1634	63.8748	86.1666		40.9917	65.8445	86.8381		44.8896	66.8668	89.0153
44.0648	63.8234	86.5466		44.2459	68.5153	94.4545		40.1078	67.5915	88.1737
44.0695	65.4171	87.0922		44.1109	67.3579	89.5259		48.3708	72.8779	92.5748
43.7979	63.4631	87.882		45.0215	65.7266	86.9762		45.5695	71.6045	88.2941
43.813	65.4913	87.459		41.5097	65.8454	90.3804		42.6907	71.5429	91.7433
43.6716	65.211	86.7827		39.3522	60.4727	90.0529		42.2991	63.6962	89.567
42.321	61.5909	86.8882		46.2595	66.4573	89.0823		44.6464	66.2419	90.8554
41.5533	63.8179	82.7754		44.5565	64.4266	91.183		48.5419	69.3511	91.8295
42.7615	62.5631	85.1245		41.0446	66.3282	88.5646		44.6504	66.1825	89.574
44.1375	66.4845	86.6096		43.6019	68.1271	88.0788		43.3971	63.785	86.8936
44.0776	65.1005	85.9931		43.0118	66.8876	90.4619		45.6058	70.0975	89.5808
43.2504	65.9085	86.3899		46.2934	66.7102	91.094		47.7836	71.9541	95.5882
43.1154	64.1862	85.8108		41.8976	65.2534	90.1929		43.6166	64.705	88.0226
43.3463	61.8357	86.1924		44.7892	65.8644	89.0451		47.0425	70.3106	87.885
42.4554	62.2949	85.4815		34.9406	54.7096	72.0635		41.8255	68.4601	83.1402
43.2878	63.5768	84.8878		39.1898	63.2586	76.7495		42.1999	67.6276	88.9741
42.7825	65.4022	86.1996		39.4684	64.8414	78.6331		43.8938	63.407	88.5558
43.8661	64.0137	86.8341		46.0175	68.3526	89.9318		46.4938	67.621	92.9395
43.3122	62.8632	86.1441		41.6871	65.0037	85.2873		39.9487	64.2505	90.7479
42.9616	61.6106	86.0274		34.4913	55.4513	74.3653		46.4753	70.2349	85.4735
44.1486	65.1314	87.2003		42.1155	63.3868	88.0905		44.0602	68.0029	90.7612
42.8163	64.0714	86.2522		45.6351	68.516	88.8265		47.7962	69.9214	91.677
43.7772	64.4139	86.612		38.2094	59.9672	74.9577		40.0612	63.5003	85.5202
43.2311	62.7111	85.1724		38.8685	63.5105	75.6057		46.8972	69.7724	89.3124
42.5257	63.6314	84.9896		42.5392	70.1815	90.3395		40.1539	63.3894	78.4254
44.0851	64.9684	86.2959		40.058	58.4891	75.0702		38.1223	61.055	75.6596
43.5561	64.9242	86.1523		45.7954	73.0677	90.7907		40.1914	60.7316	86.6734
43.5712	64.5432	86.0657		43.6299	69.6493	89.1197		37.4238	58.1339	73.8959
42.6022	63.8505	86.0369		43.3416	67.5112	89.3953		35.5474	57.26	75.4836
43.2479	61.4244	85.8328		41.0764	63.6326	88.3914		40.3044	58.2044	83.8799
43.0024	62.0828	86.8059		44.6326	68.9813	91.2735		42.9469	63.129	84.9655
44.0033	64.6977	86.9644		37.1598	59.3382	86.679		43.4272	66.4633	91.1325
43.1466	63.2709	86.9604		41.9393	63.3115	84.9648		43.8883	69.3082	88.4604
44.0429	64.4249	86.7864		42.975	66.558	92.4698		40.8396	63.8281	86.9668
43.713	64.9867	86.7363		48.6092	72.2716	90.9698		44.666	65.9951	86.584
43.0358	65.2567	86.1071		42.7996	66.1906	90.3662		39.5585	62.3738	77.2618
43.4007	62.5569	85.4035		45.2071	68.965	86.955		39.6304	62.2469	76.9089
42.8995	61.0842	85.91		40.7367	63.7098	76.0476		41.7343	68.8101	87.2187
44.1002	64.4971	86.9394		40.1623	63.2231	92.6766		35.1709	54.8485	70.4501
42.5599	64.6559	85.6293		48.7385	70.8993	93.4433		36.5952	56.5455	74.9723
43.1619	62.0537	86.0398		42.2622	61.4765	91.5783		40.3171	60.0988	85.7738
43.1148	62.2412	85.5513		45.6008	67.4802	88.5835		42.031	65.4248	88.7572
42.9696	61.0797	86.0223		45.0981	67.7574	92.35		45.9774	70.3448	85.4702
43.8709	63.6272	85.999		45.9191	69.7442	89.9833		47.0738	67.2621	91.9818
42.7128	62.8153	85.9915		42.3526	69.1422	91.8435		43.7446	68.2409	91.2517
42.722	63.1605	85.1592		39.6464	65.6528	89.8646		42.3918	63.1729	91.2596
43.0497	60.2701	85.4967		46.8097	69.3067	88.5007		39.24	60.8351	74.3088
43.8853	62.1651	86.2062		41.1278	66.3312	91.1336		41.9579	66.0335	89.2397
43.4572	63.7959	85.8119		42.1411	69.8345	86.9021		43.2831	65.7899	92.3975
42.426	62.9849	85.4657		47.6191	71.3195	92.3788		36.5078	55.5796	70.5753
43.4756	62.6207	85.9249		43.7937	63.4735	87.9491		46.4301	71.5055	93.0885
43.3881	62.8893	87.0212		39.5388	62.4809	74.7014		44.2717	65.3472	89.7458
42.7751	62.8885	86.4816		44.1438	68.2496	88.5547		43.5368	66.7281	91.8594
43.3358	63.9108	86.437		43.9866	63.2641	89.5253		40.8007	63.781	86.8038
43.001	62.3589	86.0105		41.1401	63.5777	85.6328		41.0118	65.5131	86.5328
43.4652	63.5889	85.6147		40.9926	65.6204	86.5859		38.5348	67.1375	90.9091
42.3675	62.8019	85.4014		39.3862	62.6251	78.1189		40.6003	64.7324	88.8424
42.8881	64.1073	84.8258		41.5648	67.4335	88.3543		41.5413	66.1192	89.749
42.7258	62.7376	84.8301		46.2539	68.0028	93.0607		43.5647	67.7294	89.4324
43.4475	62.2964	85.8472		39.2816	63.5903	76.1653		40.4599	64.5567	76.828
43.0042	61.5876	85.052		45.4696	70.1396	89.3057		44.0177	67.9268	88.1532
42.3469	59.7826	84.1696		42.662	67.7047	89.2236		43.9978	68.168	90.9077
42.6671	65.1293	84.7278		44.2069	68.1273	87.2036		43.8434	68.164	89.1963
42.2451	63.4579	85.1459		37.6395	60.4555	75.7658		38.1257	60.3525	74.3494
42.3428	62.3993	84.7366		43.5645	63.5821	87.915		40.148	65.8081	83.6887
42.6663	60.7147	85.1545		45.7168	66.8603	88.7003		39.5668	63.4004	86.3818
42.8008	61.3323	83.9917		45.9475	69.1704	89.0889		37.9269	60.8534	77.319
42.5279	62.0733	84.3274		44.85	68.6278	91.5227		41.042	65.0604	79.2739
42.5482	64.7185	83.4788		45.2926	66.8092	90.9844		38.0843	62.1321	74.5631
41.916	62.8836	84.2862		39.7819	64.9473	74.486		41.5543	65.0938	86.3644
42.278	63.3807	85.2498		38.985	63.3708	78.8845		37.5385	59.394	76.8992
42.7609	61.5157	84.3275		42.604	65.8842	86.7666		38.3526	61.1895	73.9117
42.1939	61.7128	84.2567		39.3959	61.6807	75.5769		38.8817	62.5517	87.8238
42.9243	61.2932	84.3767						41.6759	67.2899	89.2716
43.1553	63.0112	83.9128						45.5403	67.3838	90.2891
43.1757	63.2297	84.9404						38.4808	60.1673	79.0916
42.0775	63.3216	84.627						46.8877	68.512	93.3367
42.8794	63.1662	83.7409						41.0649	64.1734	90.5383
42.2014	60.9421	84.3365						46.1663	65.5025	89.0274
42.152	64.5182	84.2237						39.7042	63.7385	89.2122
41.6853	64.7138	83.9347						45.181	63.7463	86.6866
42.9525	64.3535	84.4929						40.8494	65.0285	86.9674
42.5508	63.3222	82.8443						46.1733	72.3951	90.6627
42.5702	62.2084	83.6834						45.3439	69.6118	91.1023
42.358	62.8997	83.1659						41.4808	64.4811	88.5264
42.4917	62.9858	83.455						46.8858	70.4216	89.3398
41.792	60.7608	83.2616						44.52	65.4915	89.8685
42.2363	64.5636	83.5505						46.6622	67.6711	89.7713
41.9798	64.1198	84.0974						39.9296	64.8863	87.9164
41.763	63.6234	84.7451						42.8255	66.0081	87.7978
42.9326	62.6572	85.3272						43.7098	64.5935	87.9681
42.9103	64.6841	84.7587						40.9112	65.8494	81.218
41.7854	63.0184	85.2773						42.7059	67.5945	89.3055
42.6756	64.7969	84.2518						45.5706	66.4869	88.2233
42.432	64.743	85.2143						38.7058	61.4248	85.2152
42.2573	64.4887	83.4989						37.4196	60.0325	76.7668
42.5934	63.5645	84.9288						42.0339	68.5153	88.0422
42.9152	63.3255	85.2077						49.5677	71.6789	89.0166
41.9391	61.4796	83.2363						43.9617	64.5191	87.6431
42.7134	63.4361	84.2716						40.2326	62.3087	85.4842
41.6344	62.6174	83.8347						38.0795	59.1832	76.7512
40.5806	62.177	82.2863						40.1417	60.6282	78.831
41.845	62.0909	82.637						39.8815	60.3685	74.0051
40.9077	62.7213	81.8147						40.8842	64.0385	91.2911
43.1208	65.107	87.1523						47.9227	69.0307	90.2749
44.2354	65.1585	87.1841						45.1157	67.2715	90.7453
41.3161	60.7313	82.1882						45.7991	68.5554	88.3395
41.7365	62.6745	82.4445						37.684	63.1275	79.3216
41.0322	61.4327	82.866						38.273	63.4871	87.2193
41.9242	62.5445	82.7143						45.8015	71.1029	91.0437
40.7278	62.2912	82.1447						44.3242	67.0751	86.8955
42.7979	62.8868	83.8326						36.2118	64.2329	73.796
40.8773	63.1269	81.8828						42.7074	66.1658	91.7467
41.3949	63.3711	82.5226						47.4777	70.7555	92.9574
41.7543	62.1754	80.8785						42.7713	61.4753	90.1724
42.2848	61.6391	82.6065						46.8764	67.9531	91.8975
42.43	63.6017	83.4385						40.7631	65.6046	84.9334
40.7044	63.0742	81.7774						45.2523	66.2268	87.3252
41.467	63.2809	84.1571						42.1223	64.2435	87.7581
42.3667	63.7031	83.2157						43.7361	64.9636	91.2013
41.7453	64.183	82.9803						46.7435	70.5586	92.3806
41.8702	61.1668	81.7945						40.5866	67.1937	91.1392
41.1658	61.4643	82.1403						45.0485	67.1135	87.8138
41.4763	58.4391	81.5165						41.7268	62.484	88.1079
41.8183	61.4226	84.0342						43.2652	63.7143	86.5823
42.1342	59.7956	82.9352						42.2866	67.5683	91.8513
41.6548	61.3461	84.1251						42.2322	60.256	90.525
42.0485	60.4545	84.3262						47.2674	69.266	90.4801
42.2991	60.5287	84.3101						43.503	67.3429	91.9315
42.0823	59.931	83.7341						44.6469	69.4858	89.9725
41.4447	58.9445	84.2985						38.5026	57.1331	73.9617
42.8366	61.8321	84.5878						37.0375	58.7089	74.5955
42.0066	60.8261	84.4603						38.8043	61.0507	76.3501
43.031	62.3524	84.039
42.4473	61.1687	84.8995
41.7127	60.1941	84.2451
41.7338	61.1158	84.6009
43.6821	63.182	86.9658
43.4575	65.0747	87.8703
43.957	64.2714	87.3193
42.2649	62.0123	83.7445
43.697	65.023	87.795
43.0138	63.1082	87.2044
43.9641	64.8386	87.3766
43.9387	65.6666	87.2743
44.1994	64.6619	87.0858
43.3774	63.324	87.1746
43.4935	62.5078	86.6785
43.2443	63.4065	86.6017
43.7886	63.7711	87.4822
43.4505	63.8346	86.8298
43.6116	62.2341	86.6812
43.6592	63.7473	87.2735
43.4026	63.1439	86.5089
43.3871	63.3673	86.7111
42.4419	62.0903	85.335
42.3088	61.1859	85.3687
43.4811	62.4051	86.1005
41.9451	60.5218	85.2792
42.8076	62.6874	85.2709
42.7621	63.4545	86.2974
42.631	61.8134	84.8338
42.0416	61.4944	84.0419
43.7938	64.7814	86.5089
41.6803	61.543	83.7007
41.5239	60.0312	83.0404
40.5258	58.955	82.1858
41.8669	60.3982	83.7606
43.4406	62.6768	86.8923
42.6298	62.1228	84.3035
41.8823	63.8565	83.7694
41.3348	62.0203	82.5182
42.1874	62.8779	82.3312
40.5452	62.2248	81.4336
41.3339	62.1268	85.3641
41.6809	62.3664	81.2252
39.9894	60.5821	81.0393
39.5548	58.5053	81.1122
42.2465	61.1234	83.5904
41.5595	59.6359	82.0757
41.2654	62.5626	82.2468
41.8972	64.6641	82.4948
41.1271	62.5589	82.5397

## Sheet: Figure 6c
data-derived_gindex(λ)	phi1	phi2
63.9939	14.2801	14.9062
64.5191	23.87	13.5275
64.2856	15.4778	12.1919
62.5666	28.6928	18.1033
61.7358	33.1177	19.5088
63.1135	29.6634	17.7865
63.6272	16.1065	14.6493
63.6945	21.2213	11.5824
65.1966	12.1462	9.46263
63.6186	17.4339	12.9844
63.8817	23.0394	12.5376
64.9771	6.55778	11.749
64.7368	10.3029	17.6589
63.0591	29.0539	17.1619
63.7981	13.4769	17.8844
62.7915	33.8811	19.0667
64.2822	22.1948	10.944
64.1775	23.0115	11.1057
63.6368	26.0632	14.1026
64.6128	19.7108	14.8842
64.1903	23.7091	18.2226
62.9761	30.6169	19.4209
63.9653	12.436	19.0656
62.4251	29.6446	15.8869
63.6726	14.0174	16.6822
64.3793	19.1826	12.1395
62.6661	21.6161	13.1242
62.9926	21.3982	15.4252
63.4319	21.2165	15.391
61.8596	32.6082	19.74
63.3748	32.8246	21.1
61.5262	33.3156	19.5623
62.5754	33.8463	16.7499
62.3489	26.2145	15.3135
60.9869	28.8121	16.9369
64.2539	27.3763	17.3504
64.1261	22.9722	17.3954
63.8098	23.5165	13.1327
62.7148	29.4169	16.4529
60.8372	26.0062	14.5105
61.9499	24.4244	14.7917
62.6673	24.0495	18.8249
63.5144	23.1878	14.333
64.6256	24.3384	18.2917
63.896	27.0183	13.9267
64.8489	23.3923	11.6048
65.2506	21.3406	12.0588
64.0389	18.6124	10.9299
61.8147	28.3751	17.7106
62.6895	28.9511	19.2338
63.5577	25.5963	17.7778
64.452	14.6317	10.6168
65.8836	12.9993	9.60688
63.3623	23.2804	15.0269
62.7998	22.2713	14.8589
63.5707	22.5317	15.5982
61.8797	29.1432	17.4452
64.5034	24.6625	12.0502
63.7636	28.4028	14.9168
62.2501	24.6963	16.6392
65.712	17.5422	9.88898
64.7541	21.6897	12.0787
64.2074	12.3565	12.892
63.4872	19.8606	13.2832
62.8992	20.9636	14.1252
63.9186	21.4992	15.3323
65.7994	16.5942	10.8585
64.6803	14.8084	8.8063
62.0845	26.0956	17.4663
66.4081	14.6638	7.92042
66.1424	14.8316	9.33344
63.6287	21.1303	12.5067
63.6669	21.9453	15.0727
63.882	23.707	16.8028
63.835	21.2747	11.2348
62.9748	19.9643	10.9034
64.5025	5.58889	19.1304
64.4764	22.8128	15.5558
65.4271	13.6532	10.6777
65.9398	21.1065	9.56943
64.9684	22.4766	10.1178
63.5558	18.5478	13.0193
65.4604	14.6854	12.2869
65.0957	18.972	17.1364
65.8644	16.1927	13.2245
65.3418	15.7657	8.13067
66.2015	15.3051	6.19878
66.1077	15.3457	6.1891
67.0802	8.46221	5.10704
63.362	23.0807	14.9047
66.4922	14.7595	8.6858
65.6854	13.3344	5.43566
61.0266	25.7946	16.459
65.0892	19.6045	16.0673
64.6836	21.2141	11.3896
64.7746	19.7483	12.0323
61.8466	21.5881	20.4279
61.9406	19.5036	14.8606
64.5541	22.7149	10.6881
64.1487	30.497	16.1047
66.9856	4.60443	3.06062
66.8715	9.31945	9.33118
65.3449	8.643	11.7877
66.752	15.5616	13.8796
66.2606	18.5561	13.8067
65.5969	27.6893	18.1009
65.0091	27.7541	13.7292
64.3875	30.7161	14.773
61.9957	27.0908	20.0915
64.1637	15.6614	17.5543
62.5728	22.7612	15.021
63.0742	21.6117	14.691
63.6224	13.8421	19.4068
64.4263	18.2614	17.7591
67.2677	22.2143	10.1792
64.9696	10.357	19.2578
64.1022	31.9547	19.835
63.1067	10.3736	17.0925
65.2006	15.5318	9.07676
65.9895	14.0222	12.2658
66.3956	19.3705	12.0479
65.8743	7.22997	17.9199
64.7746	23.2976	13.8029
63.5699	24.3888	12.948
65.1979	18.8592	13.7851
64.3494	23.2856	15.5673
66.0263	5.84224	13.6803
65.4834	23.6238	14.1515
63.9093	26.4938	11.6365
63.485	12.1319	15.3048
64.3942	20.0879	11.4301
63.1628	20.3587	12.6099
65.8041	18.6367	13.1617
64.2002	13.2937	15.8342
63.9083	10.6909	14.0923
65.4752	21.2316	12.3832
62.9195	24.4462	12.5812
63.1666	19.5434	11.1994
66.3623	15.623	11.2317
64.4245	15.003	11.8201
64.133	15.0901	9.6662
65.3967	15.9676	9.52531
64.7997	9.5258	10.5006
64.9652	11.1051	13.3295
65.1409	23.629	11.954
64.0568	22.8155	11.2715
64.9846	19.6093	13.0103
63.1414	17.6775	15.6445
63.3881	22.3496	11.5269
64.872	4.54216	16.0981
64.733	21.6464	12.0325
63.7596	19.1888	11.6231
63.8306	19.2428	12.3338
67.2767	10.7905	5.8902
66.8018	12.963	6.5532
66.1062	11.0108	6.58493
64.8411	15.4111	8.32384
64.4326	18.2477	11.5208
64.2226	20.7339	12.6116
64.659	8.2905	8.65607
66.13	13.1952	7.3948
65.6367	17.8865	10.6413
64.4901	17.9292	12.7791
65.3416	18.9418	18.3051
64.8591	3.20641	14.7224
65.4221	17.5944	17.2987
65.5614	22.7287	10.336
66.776	6.62957	11.9883
66.8768	6.61097	10.5938
64.5214	12.0718	13.1387
66.2017	14.653	8.65007
66.2566	13.2467	12.4159
64.8421	27.7804	18.5111
66.1491	15.1148	9.31529
65.0309	13.4599	7.52192
65.2284	7.93133	8.75191
65.6182	17.64	8.97394
63.6508	21.7395	13.7427
64.8932	14.5493	12.0305
64.2571	11.4433	15.4497
64.69	16.8429	17.0289
63.0703	22.8455	15.5165
65.256	8.71011	11.5216
65.5829	16.3057	9.53706
64.2186	26.3728	13.6472
63.1673	15.7272	13.8173
65.4179	23.5767	12.7405
65.6303	14.4455	8.81518
65.4556	14.3486	9.07231
66.3294	10.1943	8.19029
63.5172	12.0894	17.8878
63.8098	30.2383	17.3562
62.1995	31.6526	15.4729
63.4026	34.607	18.6067
64.7844	29.3934	17.4295
63.5889	29.1763	13.4649
64.0494	25.9017	11.9104
63.3441	24.8581	14.6985
66.2607	8.76574	6.80331
66.0685	8.31487	7.16394
66.0804	12.2656	9.36285
65.6938	14.69	8.39772
66.1359	9.72756	7.72041
65.3523	21.2365	14.3292
66.1491	11.6916	7.74408
64.1897	19.4368	10.6523
64.3277	20.4939	13.2069
65.7136	26.2842	13.2178
62.6998	16.0934	18.7572
64.5238	16.3369	9.32868
62.2069	27.8686	15.1775
63.9722	23.1074	12.9084
65.2383	18.0516	10.5382
61.2821	37.9976	21.1105
64.0819	15.9115	14.334
64.4984	17.6909	10.8692
63.5327	29.9967	16.4588
64.6486	23.1999	13.1993
65.7051	8.38439	13.1444
64.2661	6.84193	16.9691
63.9674	15.9781	16.3268
64.8139	14.2836	11.4268
64.3649	9.12818	10.8542
64.0554	27.5002	15.2224
64.3859	8.25503	14.2655
65.236	12.95	10.2608
64.3583	17.0062	11.0189
65.5074	16.5994	7.8616
66.0499	3.94341	10.3713
65.0849	6.04895	10.218
66.432	4.96342	12.0755
66.2183	15.4007	11.904
66.2695	12.8453	8.10621
62.1544	22.9722	13.9652
64.3609	6.68641	14.7486
66.6204	5.74971	13.3003
64.6764	15.3226	19.2955
63.4152	19.2847	12.6253
65.0751	26.6561	12.8901
61.7229	26.057	20.3319
63.2257	27.0004	14.1367
64.0289	24.2174	12.9805
63.5991	16.1388	13.8587
64.908	16.5714	11.1256
64.3994	15.8172	11.203
65.143	15.3444	13.0424
62.9033	19.8297	14.6097
65.6586	18.3316	12.7717
64.1064	4.83273	15.267
65.3757	17.8965	12.0132
64.023	16.857	14.9718
64.9473	14.171	12.979
65.7242	16.6583	13.7119
64.5393	22.2273	13.3442
66.0977	4.98637	9.78533
65.4143	20.3711	11.0978
64.3609	27.7816	15.1345
63.905	14.1362	14.7895
64.3191	36.4451	21.5336
64.4732	17.2074	13.1227
63.8804	15.1201	14.1364
63.8748	16.2995	17.6279
63.8234	15.0961	18.9814
65.4171	10.9004	13.2458
63.4631	19.1107	12.6668
65.4913	21.2285	9.85558
65.211	29.7906	13.8912
61.5909	24.4925	15.142
63.8179	17.0657	22.6079
62.5631	20.1909	13.0463
66.4845	16.7373	12.6638
65.1005	16.1593	11.6606
65.9085	9.00139	11.2898
64.1862	15.597	14.7317
61.8357	19.0467	15.6302
62.2949	22.8896	17.946
63.5768	20.372	21.0556
65.4022	14.9189	9.11579
64.0137	11.5104	9.36176
62.8632	19.4078	16.3503
61.6106	23.5181	16.923
65.1314	10.5459	9.44197
64.0714	12.1961	13.1253
64.4139	8.82557	12.5912
62.7111	17.0571	19.3736
63.6314	14.2627	18.1842
64.9684	9.02236	10.9579
64.9242	12.8191	10.5312
64.5432	20.175	12.3433
63.8505	21.4846	13.9927
61.4244	21.6003	15.4214
62.0828	22.7564	13.4302
64.6977	15.9823	12.3717
63.2709	21.5035	10.9086
64.4249	18.5729	10.124
64.9867	11.3708	12.3592
65.2567	12.2115	12.451
62.5569	19.4472	17.8842
61.0842	26.3243	18.288
64.4971	14.3423	11.2101
64.6559	18.3713	11.274
62.0537	21.5951	13.4965
62.2412	25.1524	19.2863
61.0797	22.348	17.3786
63.6272	15.9195	14.0955
62.8153	19.5406	13.525
63.1605	20.7558	16.8682
60.2701	26.4657	19.3289
62.1651	22.1372	15.5025
63.7959	23.4881	14.453
62.9849	22.5478	13.655
62.6207	20.7946	13.0867
62.8893	18.8385	16.9474
62.8885	19.7558	16.407
63.9108	19.2241	17.4565
62.3589	22.6915	14.4063
63.5889	21.203	12.476
62.8019	17.3861	12.2929
64.1073	18.4445	12.5685
62.7376	20.4948	14.626
62.2964	20.5319	14.5708
61.5876	27.411	20.2577
59.7826	28.6484	21.7765
65.1293	16.0451	14.1548
63.4579	23.6179	15.4711
62.3993	22.1512	14.9686
60.7147	25.8491	16.1938
61.3323	31.0748	21.1185
62.0733	26.1916	19.7912
64.7185	18.8109	16.9166
62.8836	21.2451	15.7069
63.3807	24.673	15.7621
61.5157	26.8725	15.4269
61.7128	27.3445	20.641
61.2932	24.069	22.2235
63.0112	16.7004	20.4026
63.2297	26.0025	15.9841
63.3216	18.6571	17.3353
63.1662	23.1793	19.7873
60.9421	26.9728	17.5302
64.5182	24.3429	13.7929
64.7138	12.3439	14.5276
64.3535	13.4007	14.4514
63.3222	23.6668	20.3684
62.2084	24.7002	19.972
62.8997	19.3178	21.0625
62.9858	23.9872	22.6772
60.7608	26.6631	21.7529
64.5636	31.3121	17.0001
64.1198	11.7061	13.873
63.6234	16.9782	15.1577
62.6572	20.6163	14.3922
64.6841	12.2344	13.7177
63.0184	26.1093	14.9428
64.7969	23.6727	13.695
64.743	16.9281	11.4235
64.4887	33.5559	18.1722
63.5645	17.3505	13.5657
63.3255	15.5901	14.5581
61.4796	27.0628	22.261
63.4361	20.086	18.0109
62.6174	15.7846	18.7567
62.177	24.6729	20.7366
62.0909	18.5315	19.8309
62.7213	25.3985	24.5543
65.107	14.3888	11.0018
65.1585	14.9644	10.3187
60.7313	25.783	27.8461
62.6745	39.8616	25.3844
61.4327	23.5583	21.4814
62.5445	35.149	19.6928
62.2912	37.5467	20.9075
62.8868	14.9061	19.4086
63.1269	20.6173	19.5496
63.3711	16.8481	18.9703
62.1754	27.9951	26.9533
61.6391	24.0064	28.2081
63.6017	18.5641	22.369
63.0742	18.769	22.5518
63.2809	35.406	19.0494
63.7031	29.1006	16.5996
64.183	28.3089	16.9056
61.1668	29.1329	23.4849
61.4643	30.4557	24.0331
58.4391	31.8151	25.4932
61.4226	34.7113	21.0903
59.7956	31.8538	20.4546
61.3461	36.5892	21.7433
60.4545	37.7893	22.0445
60.5287	31.6919	20.5359
59.931	32.2732	20.2948
58.9445	36.945	21.7031
61.8321	33.27	19.7761
60.8261	32.2796	20.8851
62.3524	28.0407	17.9578
61.1687	27.0368	17.7023
60.1941	32.0646	22.067
61.1158	37.7153	19.015
63.182	15.8681	13.2712
65.0747	17.52	11.0038
64.2714	14.2743	8.80143
62.0123	14.92	19.9859
65.023	13.1273	11.4326
63.1082	14.3231	14.5078
64.8386	11.4652	12.7513
65.6666	9.05311	12.1975
64.6619	13.4695	12.4152
63.324	22.1239	12.4067
62.5078	24.2538	12.6676
63.4065	18.1362	14.1619
63.7711	21.6433	11.325
63.8346	20.1285	13.3231
62.2341	20.736	12.5736
63.7473	21.5885	11.908
63.1439	18.2234	15.6493
63.3673	15.8506	11.7674
62.0903	28.6459	18.4669
61.1859	28.5514	19.4466
62.4051	22.8524	14.1994
60.5218	35.0171	20.405
62.6874	27.1384	15.9533
63.4545	25.2235	16.576
61.8134	33.6369	17.9717
61.4944	28.8688	19.9092
64.7814	18.9082	13.5758
61.543	30.3373	22.7837
60.0312	33.9592	22.0684
58.955	37.3679	25.2459
60.3982	40.1395	21.3676
62.6768	18.1007	14.4659
62.1228	31.1111	15.6468
63.8565	30.9674	21.1933
62.0203	33.3851	20.5804
62.8779	30.3398	19.786
62.2248	37.8108	22.5072
62.1268	39.3801	20.3334
62.3664	39.4686	25.7745
60.5821	44.6551	27.0715
58.5053	41.4948	24.4465
61.1234	30.5966	17.7528
59.6359	34.3766	20.581
62.5626	30.8413	25.5569
64.6641	29.1316	18.5399
62.5589	28.4164	23.1954

## Sheet: Supp. Fig. 1b
cone1-3D_XTB.xyz in c352
gindex(λ)
2.31642
2.32044
2.34657
2.34913
2.29206
2.32537
2.31409
2.30856
2.3346
2.33318
2.31192
2.3327
2.3285
2.32412
2.3102
2.29499
2.45429
2.42922
2.28603
2.43395
2.29365
2.32472
2.40938
2.31354
2.31435
2.42715
2.43551
2.3101
2.31869
2.42805
2.42183
2.30345
2.3162
2.40376
2.39467
2.42563
2.4375
2.4289
2.45226
2.38776
2.42533
2.43009
2.41356
2.43553
2.44896
2.44673
2.43547
2.45077
2.45373
2.44184
2.44189
2.43792
2.42688
2.4265
2.42299
2.42037
2.42678
2.43498
2.41732
2.41797
2.43501
2.42409
2.41865
2.42682
2.43163
2.42173
2.43418
2.44102
2.44262
2.43259
2.43995
2.43797
2.43832
2.44228
2.43589
2.4263
2.4272
2.42491
2.42194
2.43339
2.43167
2.42213
2.42289
2.4285
2.42273
2.4306
2.43595
2.42908
2.4272
2.43299
2.42945
2.43485
2.44121
2.44294
2.43858
2.44408
2.44015
2.43639
2.44539
2.43696
2.42238
2.42402
2.42066
2.41613
2.43642
2.43708
2.42891
2.42973
2.42981
2.42341
2.43642
2.43279
2.42915
2.42969
2.43225
2.43119
2.43182
2.43415
2.43849
2.44468
2.44669
2.44211
2.44471
2.43684
2.44127
2.44449
2.43667
2.42808
2.42049
2.42135
2.41216
2.43492
2.43801
2.43821
2.43314
2.42966
2.42857
2.43205
2.42945
2.42858
2.43581
2.42795
2.4255
2.43176
2.43596
2.43562
2.4289
2.44256
2.44777
2.4504
2.44445
2.44086
2.43637
2.43601
2.44091
2.43312
2.43005
2.41335
2.43014
2.41269
2.42613
2.43647
2.44477
2.43542
2.44065
2.44155
2.43451
2.4301
2.421
2.43019
2.42376
2.41854
2.42699
2.42985
2.43474
2.42889
2.44583
2.43534
2.44756
2.45198
2.44955
2.45188
2.44804
2.43625
2.43475
2.43809
2.43892
2.4315
2.40386
2.43802
2.40121
2.41495
2.42589
2.44979
2.44415
2.456
2.44725
2.44708
2.44994
2.4379
2.43825
2.39892
2.43526
2.40712
2.37947
2.44947
2.44338
2.44943
2.44208
2.44042
2.45521
2.43508
2.45197
2.45301
2.4471
2.44513
2.44491
2.4367
2.45073
2.45731
2.42974
2.37657
2.44698
2.30491
2.38862
2.28581
2.44073
2.44896
2.45917
2.45054
2.45462
2.45729
2.45265
2.45021
2.40083
2.44162
2.31618
2.2837
2.41263
2.25777
2.46703
2.4488
2.43897
2.46258
2.43186
2.44281
2.40744
2.45126
2.4441
2.45428
2.43694
2.44899
2.44598
2.44797
2.43594
2.40538
2.28389
2.44026
2.29722
2.30628
2.4353
2.37909
2.45321
2.40463
2.45394
2.4443
2.44558
2.45167
2.43969
2.45098
2.28473
2.31789
2.3967
2.44153
2.35566
2.45205
2.40116
2.40642
2.44676
2.29041
2.29283
2.30564
2.44563
2.41234
2.37763
2.28277
2.41329
2.43726
2.30683
2.45165
2.43527
2.40003
2.43964
2.38489
2.43486
2.29138
2.29902
2.40189
2.30539
2.4322
2.42969
2.44022
2.43696
2.45159
2.35826
2.44367
2.27628
2.30964
2.37723
2.3069
2.30586
2.28023
2.38093
2.40401
2.37432
2.31595
2.43737
2.30109
2.36736
2.28531
2.29501
2.40147
2.44908
2.30232
2.29822
2.29144
2.388
2.43171
2.4032
2.42262
2.42571
2.39988
2.28396
2.29559
2.4253
2.44338
2.45707
2.402
2.43925
2.44908
2.45242
2.43181
2.43985
2.36192
2.30385
2.44149
2.30098
2.38124
2.44719
2.45428
2.29004
2.41613

## Sheet: Supp. Fig. 1c
c352 dataset
sum_gindex(σ)	Eb (eV)	filename
709.8954751920232	-9.663171061682071	cone1-3D_XTB.xyz
710.3552307436064	-9.662577532144848	cone2-3D_XTB.xyz
710.249937917425	-9.66379203762142	cone3-3D_XTB.xyz
710.6826986496789	-9.667234691552043	cone4-3D_XTB.xyz
710.5674842671053	-9.663642129186242	cone5-3D_XTB.xyz
710.507368701658	-9.664970659050645	cone6-3D_XTB.xyz
710.4252729142349	-9.665352033411127	cone7-3D_XTB.xyz
710.0878475673748	-9.65774014642819	cone8-3D_XTB.xyz
709.9762152818415	-9.658503413604418	cone9-3D_XTB.xyz
709.9467368697204	-9.66146703550842	cone10-3D_XTB.xyz
709.9922306505116	-9.662315299709656	cone11-3D_XTB.xyz
710.3560658920417	-9.663946292712085	cone12-3D_XTB.xyz
709.9691619024015	-9.662982083962941	cone13-3D_XTB.xyz
709.8954751920232	-9.663171061682071	cone14-3D_XTB.xyz
710.2981781681342	-9.665143758569997	cone15-3D_XTB.xyz
710.0855967219957	-9.665422766088072	cone16-3D_XTB.xyz
709.9584382447362	-9.658734682527694	cone17-3D_XTB.xyz
710.0718045570845	-9.664072934984361	cone18-3D_XTB.xyz
709.9066039375339	-9.659719843283334	cone19-3D_XTB.xyz
709.9745017651323	-9.658887320282528	cone20-3D_XTB.xyz
709.3509279800702	-9.654885190617845	cone21-3D_XTB.xyz
709.6887569241244	-9.662925292165516	cone22-3D_XTB.xyz
709.7223603453615	-9.664898320989229	cone23-3D_XTB.xyz
709.5783761055415	-9.656748345915464	cone24-3D_XTB.xyz
710.4563088634854	-9.665020028669701	cone25-3D_XTB.xyz
709.725503072156	-9.664003720904534	cone26-3D_XTB.xyz
709.4506615044313	-9.662291076563564	cone27-3D_XTB.xyz
709.6759655810636	-9.664427581216993	cone28-3D_XTB.xyz
709.3814958847895	-9.659224674980006	cone29-3D_XTB.xyz
709.3876311190463	-9.658999751626885	cone30-3D_XTB.xyz
709.6836362811854	-9.65833706693412	cone31-3D_XTB.xyz
709.6607912689682	-9.658111160559892	cone32-3D_XTB.xyz
709.596788827179	-9.662213136565443	cone33-3D_XTB.xyz
709.8055905944602	-9.66445355816565	cone34-3D_XTB.xyz
709.8673672300791	-9.662478096618038	cone35-3D_XTB.xyz
710.0619644650789	-9.662542625716535	cone36-3D_XTB.xyz
710.0019467484484	-9.659979012987332	cone37-3D_XTB.xyz
709.7008502195472	-9.664000558513136	cone38-3D_XTB.xyz
709.9217085023557	-9.66652371385617	cone39-3D_XTB.xyz
709.4507902569096	-9.660628162590593	cone40-3D_XTB.xyz
709.6428325966422	-9.661443842008463	cone41-3D_XTB.xyz
709.8455438911135	-9.660237170350724	cone42-3D_XTB.xyz
709.7419470115594	-9.662894756074344	cone43-3D_XTB.xyz
710.1054055775019	-9.662518814938338	cone44-3D_XTB.xyz
710.1634268172718	-9.664448914034665	cone45-3D_XTB.xyz
710.0614411570182	-9.6640533650356	cone46-3D_XTB.xyz
710.419326652177	-9.665638318397042	cone47-3D_XTB.xyz
710.380663701976	-9.66432299973769	cone48-3D_XTB.xyz
710.400184590899	-9.66467357452335	cone49-3D_XTB.xyz
710.6183556910601	-9.66484631516067	cone50-3D_XTB.xyz
710.4970877628604	-9.661989076502485	cone51-3D_XTB.xyz
710.6759449586497	-9.666207749977612	cone52-3D_XTB.xyz
709.6584579469621	-9.656836468075454	cone53-3D_XTB.xyz
710.0080277898825	-9.663145922999913	cone54-3D_XTB.xyz
709.6622102751187	-9.658977976532737	cone55-3D_XTB.xyz
710.25402184581	-9.66315076848444	cone56-3D_XTB.xyz
709.8202486595528	-9.660631823050338	cone57-3D_XTB.xyz
709.5313409176074	-9.66196494265385	cone58-3D_XTB.xyz
710.1573363397472	-9.66446292244019	cone59-3D_XTB.xyz
709.5921531189714	-9.660315966073155	cone60-3D_XTB.xyz
709.8453204219894	-9.661625592503432	cone61-3D_XTB.xyz
710.0092370829403	-9.660602112305662	cone62-3D_XTB.xyz
709.9073182607542	-9.661562420868815	cone63-3D_XTB.xyz
709.8345151832164	-9.661652821943354	cone64-3D_XTB.xyz
709.354677009708	-9.661652536752426	cone65-3D_XTB.xyz
709.9819615085564	-9.661662537340044	cone66-3D_XTB.xyz
709.6608532184994	-9.659573737567095	cone67-3D_XTB.xyz
709.747845246738	-9.659766727893182	cone68-3D_XTB.xyz
709.8041178297337	-9.65959452305838	cone69-3D_XTB.xyz
710.4528461850466	-9.664117777851747	cone70-3D_XTB.xyz
709.842605322596	-9.663141338882435	cone71-3D_XTB.xyz
709.5701082370888	-9.663141782979444	cone72-3D_XTB.xyz
710.8167184660116	-9.661940246950866	cone73-3D_XTB.xyz
710.6463314293401	-9.663971600969969	cone74-3D_XTB.xyz
710.5100373303244	-9.666054857867309	cone75-3D_XTB.xyz
710.6507370172014	-9.665863508288925	cone76-3D_XTB.xyz
710.0629503888745	-9.657353651019827	cone77-3D_XTB.xyz
709.6017264769422	-9.657473271263553	cone78-3D_XTB.xyz
709.9010346467076	-9.659619632064643	cone79-3D_XTB.xyz
710.5979075959606	-9.664457299481136	cone80-3D_XTB.xyz
710.3833759968688	-9.662026729855151	cone81-3D_XTB.xyz
710.2624089519687	-9.66435173319575	cone82-3D_XTB.xyz
710.8034617858943	-9.666562030300401	cone83-3D_XTB.xyz
710.7877167423446	-9.666272308070168	cone84-3D_XTB.xyz
710.8429116607363	-9.666271895866927	cone85-3D_XTB.xyz
710.6568509062134	-9.667647412680008	cone86-3D_XTB.xyz
710.5316287815737	-9.6646154021826	cone87-3D_XTB.xyz
710.5827945360184	-9.668457513912397	cone88-3D_XTB.xyz
710.4829435674724	-9.667894859453911	cone89-3D_XTB.xyz
710.239292362826	-9.669438428621282	cone90-3D_XTB.xyz
710.286226577568	-9.668188798926245	cone91-3D_XTB.xyz
710.224332273422	-9.66866796706166	cone92-3D_XTB.xyz
709.96731206627	-9.663026973646303	cone93-3D_XTB.xyz
709.9705330798813	-9.66735579268499	cone94-3D_XTB.xyz
709.9668975111744	-9.666693466876577	cone95-3D_XTB.xyz
710.4129374718524	-9.667884454777006	cone96-3D_XTB.xyz
710.113559174026	-9.666996749146548	cone97-3D_XTB.xyz
710.8486355401808	-9.669141424672194	cone98-3D_XTB.xyz
710.3053688483334	-9.669074606032014	cone99-3D_XTB.xyz
709.7600026246384	-9.662619480519384	cone100-3D_XTB.xyz
709.5299872159748	-9.661921663242968	cone101-3D_XTB.xyz
710.3334611745247	-9.665851280840927	cone102-3D_XTB.xyz
710.2151846573105	-9.664743809094062	cone103-3D_XTB.xyz
710.0447502363248	-9.6677072553995	cone104-3D_XTB.xyz
709.905696509629	-9.666553111533684	cone105-3D_XTB.xyz
709.9135919496957	-9.665546724809955	cone106-3D_XTB.xyz
710.137210304418	-9.666369820129797	cone107-3D_XTB.xyz
710.5000797808228	-9.668413398054769	cone108-3D_XTB.xyz
710.0765400377696	-9.666125646480689	cone109-3D_XTB.xyz
710.4258120666677	-9.666496131874778	cone110-3D_XTB.xyz
710.3173284443928	-9.66580116010838	cone111-3D_XTB.xyz
709.89289690395	-9.664243751410048	cone112-3D_XTB.xyz
710.4633063122892	-9.664238864248023	cone113-3D_XTB.xyz
709.7326805009022	-9.664976080125847	cone114-3D_XTB.xyz
710.33238358061	-9.663764911888624	cone115-3D_XTB.xyz
709.391423418997	-9.66072988563834	cone116-3D_XTB.xyz
709.8088727704516	-9.662982344008064	cone117-3D_XTB.xyz
710.2125923516062	-9.667964621793201	cone118-3D_XTB.xyz
710.2049804372995	-9.668215328779626	cone119-3D_XTB.xyz
710.3053222449443	-9.669148948564771	cone120-3D_XTB.xyz
709.7187286100163	-9.665880164406193	cone121-3D_XTB.xyz
710.2860185478307	-9.66651636259442	cone122-3D_XTB.xyz
710.3780651592615	-9.664735776628929	cone123-3D_XTB.xyz
710.5389707625941	-9.668597055240173	cone124-3D_XTB.xyz
710.2864200951851	-9.66848267084474	cone125-3D_XTB.xyz
710.3743553888144	-9.667873412390886	cone126-3D_XTB.xyz
710.141186259068	-9.667049863242093	cone127-3D_XTB.xyz
710.1383921331321	-9.6659109168937	cone128-3D_XTB.xyz
710.0891184907637	-9.66739200760208	cone129-3D_XTB.xyz
710.7082854097446	-9.668233261101506	cone130-3D_XTB.xyz
710.4388421539616	-9.667193769998917	cone131-3D_XTB.xyz
710.3772214464623	-9.66677818129651	cone132-3D_XTB.xyz
710.7093954590728	-9.668704256074154	cone133-3D_XTB.xyz
710.1346719030814	-9.664570731061666	cone134-3D_XTB.xyz
710.0328870166979	-9.665789307757928	cone135-3D_XTB.xyz
710.3121572108017	-9.668519869262223	cone136-3D_XTB.xyz
710.2757546986584	-9.664371868509278	cone137-3D_XTB.xyz
710.4369960371871	-9.667671618872319	cone138-3D_XTB.xyz
710.1260096881047	-9.666154427469024	cone139-3D_XTB.xyz
709.3670824761023	-9.656785645628933	cone140-3D_XTB.xyz
709.3234077086029	-9.657085149879725	cone141-3D_XTB.xyz
710.1590772114452	-9.663303454955402	cone142-3D_XTB.xyz
710.3912565006825	-9.666627846198953	cone143-3D_XTB.xyz
710.4058347001351	-9.666135995016308	cone144-3D_XTB.xyz
710.319891516192	-9.666962716596881	cone145-3D_XTB.xyz
710.062459862242	-9.665032333826348	cone146-3D_XTB.xyz
710.3013000575561	-9.667358622652808	cone147-3D_XTB.xyz
709.998203341408	-9.666003758700947	cone148-3D_XTB.xyz
709.8275327640933	-9.661100908379504	cone149-3D_XTB.xyz
709.9060088765704	-9.66376815274781	cone150-3D_XTB.xyz
709.7636045335638	-9.661239086497307	cone151-3D_XTB.xyz
709.5522308347815	-9.656230413575324	cone152-3D_XTB.xyz
709.4513263713543	-9.656468732400292	cone153-3D_XTB.xyz
710.0887920595411	-9.665951215802837	cone154-3D_XTB.xyz
709.9961102518013	-9.666353829229987	cone155-3D_XTB.xyz
709.7583755921323	-9.660369553400457	cone156-3D_XTB.xyz
710.6453517923587	-9.668181827265071	cone157-3D_XTB.xyz
710.1770897529054	-9.66700365448612	cone158-3D_XTB.xyz
709.8341415594596	-9.665043135085446	cone159-3D_XTB.xyz
709.8323829249122	-9.66513800932453	cone160-3D_XTB.xyz
709.4396930333627	-9.660796237688816	cone161-3D_XTB.xyz
709.5756883956776	-9.661729589683635	cone162-3D_XTB.xyz
710.1289889532445	-9.66757603252868	cone163-3D_XTB.xyz
710.079416856968	-9.668164678150674	cone164-3D_XTB.xyz
710.2667361449262	-9.667163210281755	cone165-3D_XTB.xyz
710.1674268563072	-9.665255591721195	cone166-3D_XTB.xyz
710.2130565122936	-9.664436941658748	cone167-3D_XTB.xyz
709.7955066469704	-9.663608327792772	cone168-3D_XTB.xyz
709.8522144881802	-9.665078656922766	cone169-3D_XTB.xyz
710.0295370490004	-9.664177579604946	cone170-3D_XTB.xyz
710.3022917250767	-9.662638939526028	cone171-3D_XTB.xyz
710.2936241950686	-9.663260487100361	cone172-3D_XTB.xyz
709.860139711848	-9.665057403550014	cone173-3D_XTB.xyz
710.4470486464377	-9.660568942736178	cone174-3D_XTB.xyz
710.3441336956059	-9.665052352968841	cone175-3D_XTB.xyz
710.2008982115664	-9.662761355525427	cone176-3D_XTB.xyz
710.3482600817173	-9.666369656082162	cone177-3D_XTB.xyz
710.0573490096813	-9.663751696767294	cone178-3D_XTB.xyz
710.3656933537106	-9.663597615966417	cone179-3D_XTB.xyz
710.4864747869146	-9.66543574168878	cone180-3D_XTB.xyz
710.0007293318915	-9.66388753520642	cone181-3D_XTB.xyz
710.0302012442901	-9.66445742001372	cone182-3D_XTB.xyz
710.2979027166285	-9.665236770988075	cone183-3D_XTB.xyz
710.2692495621422	-9.665790181284065	cone184-3D_XTB.xyz
710.3727744333744	-9.66634509831315	cone185-3D_XTB.xyz
710.2724465438039	-9.665014847752104	cone186-3D_XTB.xyz
709.9500698023039	-9.667851150712073	cone187-3D_XTB.xyz
709.9416986560088	-9.668537656047945	cone188-3D_XTB.xyz
710.0426805844804	-9.66527071809936	cone189-3D_XTB.xyz
710.2386377097735	-9.665229672713496	cone190-3D_XTB.xyz
710.3886521560524	-9.665967754386957	cone191-3D_XTB.xyz
710.2372032878992	-9.664820088458512	cone192-3D_XTB.xyz
710.411945744702	-9.665609545790897	cone193-3D_XTB.xyz
710.0566872418699	-9.667637649933162	cone194-3D_XTB.xyz
710.2519567936256	-9.668300826087007	cone195-3D_XTB.xyz
710.1681045816115	-9.66668770476136	cone196-3D_XTB.xyz
710.1146381167957	-9.665993451132405	cone197-3D_XTB.xyz
710.6804427393902	-9.668856844478949	cone198-3D_XTB.xyz
710.1730867904248	-9.66275943351158	cone199-3D_XTB.xyz
710.3429344518095	-9.664380698837403	cone200-3D_XTB.xyz
710.0357474730788	-9.661711704952332	cone201-3D_XTB.xyz
710.0244487407449	-9.660850932333023	cone202-3D_XTB.xyz
710.8788765264387	-9.668714682995617	cone203-3D_XTB.xyz
710.0754921479324	-9.669165278158378	cone204-3D_XTB.xyz
710.1105867542344	-9.664870374781705	cone205-3D_XTB.xyz
710.1172650964979	-9.664902994217092	cone206-3D_XTB.xyz
709.987152777155	-9.667309158997497	cone207-3D_XTB.xyz
709.7479972330489	-9.663172301673098	cone208-3D_XTB.xyz
709.8182455444077	-9.663543583316818	cone209-3D_XTB.xyz
709.6712349358604	-9.665736085744443	cone210-3D_XTB.xyz
710.1184500941292	-9.662999441151008	cone211-3D_XTB.xyz
710.15331390161	-9.661103008515159	cone212-3D_XTB.xyz
710.195523264606	-9.663247691054702	cone213-3D_XTB.xyz
710.2174231184268	-9.661295213916038	cone214-3D_XTB.xyz
710.0349630132104	-9.665820392177366	cone215-3D_XTB.xyz
710.0696401198193	-9.66458251320593	cone216-3D_XTB.xyz
710.2691571327152	-9.668266095011422	cone217-3D_XTB.xyz
710.1375728795001	-9.666819735473709	cone218-3D_XTB.xyz
710.0408177267561	-9.668370533557434	cone219-3D_XTB.xyz
710.2475386243698	-9.66904633278289	cone220-3D_XTB.xyz
710.1594228889312	-9.668513594273184	cone221-3D_XTB.xyz
709.8262836286763	-9.662916946715933	cone222-3D_XTB.xyz
709.8907288860612	-9.66686399316689	cone223-3D_XTB.xyz
709.8191258732228	-9.665035861471274	cone224-3D_XTB.xyz
710.6738268112538	-9.670714261013682	cone225-3D_XTB.xyz
710.2507801411693	-9.669088322343265	cone226-3D_XTB.xyz
710.8965022386008	-9.670692966213121	cone227-3D_XTB.xyz
710.4861902030727	-9.670831074184264	cone228-3D_XTB.xyz
709.9690436596493	-9.664622720051636	cone229-3D_XTB.xyz
709.6919840092917	-9.66277157467161	cone230-3D_XTB.xyz
710.2070116418433	-9.666793570314166	cone231-3D_XTB.xyz
710.0704419679287	-9.665570816608481	cone232-3D_XTB.xyz
710.0978707294304	-9.668794567482493	cone233-3D_XTB.xyz
709.9143082517314	-9.668610777530969	cone234-3D_XTB.xyz
709.9908835194166	-9.667640153113714	cone235-3D_XTB.xyz
710.0608147056049	-9.66699082361296	cone236-3D_XTB.xyz
710.3872379062476	-9.66819638720084	cone237-3D_XTB.xyz
709.9618125545696	-9.666252659858479	cone238-3D_XTB.xyz
710.2407094334571	-9.667410691545344	cone239-3D_XTB.xyz
710.228832558141	-9.666761039707769	cone240-3D_XTB.xyz
709.9213595813833	-9.665880992466876	cone241-3D_XTB.xyz
710.2491003348321	-9.664706552232369	cone242-3D_XTB.xyz
709.7785682278741	-9.666433538699641	cone243-3D_XTB.xyz
710.180681080822	-9.664155151673759	cone244-3D_XTB.xyz
709.6828938967435	-9.663601089755963	cone245-3D_XTB.xyz
710.1995691796124	-9.666514303947645	cone246-3D_XTB.xyz
710.1580239515281	-9.66929088397162	cone247-3D_XTB.xyz
710.1169117712595	-9.669063822671367	cone248-3D_XTB.xyz
710.4564346345786	-9.671667798202373	cone249-3D_XTB.xyz
710.0360763207918	-9.668417588397785	cone250-3D_XTB.xyz
710.4876232804706	-9.671114964767195	cone251-3D_XTB.xyz
710.3131646669744	-9.67134801061036	cone252-3D_XTB.xyz
710.2815532239881	-9.669429044532665	cone253-3D_XTB.xyz
710.0165354986125	-9.668610214299056	cone254-3D_XTB.xyz
710.3787856245199	-9.670524709318775	cone255-3D_XTB.xyz
710.2313400222121	-9.665200515870792	cone256-3D_XTB.xyz
710.2390558090963	-9.668557440543136	cone257-3D_XTB.xyz
709.9572013569577	-9.665174375942083	cone258-3D_XTB.xyz
709.6646857414686	-9.663299832770187	cone259-3D_XTB.xyz
710.0701595818111	-9.6667531545568	cone260-3D_XTB.xyz
709.7549958186844	-9.660769227243458	cone261-3D_XTB.xyz
710.7275647359004	-9.669158420782766	cone262-3D_XTB.xyz
710.6193378557775	-9.668664622469063	cone263-3D_XTB.xyz
710.2720143297274	-9.668267142736902	cone264-3D_XTB.xyz
710.2788814256528	-9.669488912453629	cone265-3D_XTB.xyz
710.3081728818756	-9.66753152628796	cone266-3D_XTB.xyz
710.1009487383831	-9.666468658555008	cone267-3D_XTB.xyz
710.0168901482357	-9.66615419361642	cone268-3D_XTB.xyz
709.8435132493815	-9.663160058310293	cone269-3D_XTB.xyz
709.8791370353783	-9.662925446277896	cone270-3D_XTB.xyz
709.8172607147592	-9.66299134961781	cone271-3D_XTB.xyz
709.7802544342858	-9.664134890727821	cone272-3D_XTB.xyz
710.5164460901684	-9.668805488324878	cone273-3D_XTB.xyz
710.247086501545	-9.66540803873803	cone274-3D_XTB.xyz
710.1212289921597	-9.664588629751185	cone275-3D_XTB.xyz
709.6384060909979	-9.660937226613596	cone276-3D_XTB.xyz
710.4550813583653	-9.669023165354853	cone277-3D_XTB.xyz
710.1790836177778	-9.666987918062379	cone278-3D_XTB.xyz
709.7153764950779	-9.65926142422308	cone279-3D_XTB.xyz
709.8211686498239	-9.659113907225462	cone280-3D_XTB.xyz
709.6357520614112	-9.657718353393083	cone281-3D_XTB.xyz
710.8754052949453	-9.67061027919864	cone282-3D_XTB.xyz
710.1238511475225	-9.659111773666165	cone283-3D_XTB.xyz
710.0464474996016	-9.662504007159281	cone284-3D_XTB.xyz
709.7620751237457	-9.659705683980544	cone285-3D_XTB.xyz
709.7244583054487	-9.659826629094772	cone286-3D_XTB.xyz
709.9456724013525	-9.664333291110816	cone287-3D_XTB.xyz
710.0459039439485	-9.667523182288623	cone288-3D_XTB.xyz
710.0432115317639	-9.664322559439453	cone289-3D_XTB.xyz
709.7207593256772	-9.665232051727353	cone290-3D_XTB.xyz
709.9356253057665	-9.666500838154438	cone291-3D_XTB.xyz
709.8763158663726	-9.668134679156111	cone292-3D_XTB.xyz
710.2232466159415	-9.6688663625381	cone293-3D_XTB.xyz
710.0623464506169	-9.666735128672544	cone294-3D_XTB.xyz
710.0327500424823	-9.666102299339128	cone295-3D_XTB.xyz
710.0740398417362	-9.666446841472595	cone296-3D_XTB.xyz
710.1188664653271	-9.668808598076138	cone297-3D_XTB.xyz
709.8135132951911	-9.663308321486243	cone298-3D_XTB.xyz
710.3978939975209	-9.671492067177532	cone299-3D_XTB.xyz
710.155888267303	-9.667594625471455	cone300-3D_XTB.xyz
710.2822496995382	-9.665224925252627	cone301-3D_XTB.xyz
710.1994059317655	-9.667010077659015	cone302-3D_XTB.xyz
710.1670217384778	-9.667322519731503	cone303-3D_XTB.xyz
710.2850911516409	-9.66954493038667	cone304-3D_XTB.xyz
709.8638146565066	-9.666540116271197	cone305-3D_XTB.xyz
709.9861901265092	-9.669540582048242	cone306-3D_XTB.xyz
709.9496215919863	-9.664652974683394	cone307-3D_XTB.xyz
709.8992986848516	-9.663310643259528	cone308-3D_XTB.xyz
710.0228810219762	-9.667570234212247	cone309-3D_XTB.xyz
710.0707391211652	-9.6666820209624	cone310-3D_XTB.xyz
710.3788367990578	-9.666489473443871	cone311-3D_XTB.xyz
710.5270285844808	-9.66417814220682	cone312-3D_XTB.xyz
710.4106624589915	-9.66377522767007	cone313-3D_XTB.xyz
710.2044068309197	-9.669146637882456	cone314-3D_XTB.xyz
710.3346195436416	-9.66729338333677	cone315-3D_XTB.xyz
710.278840633315	-9.667524549049222	cone316-3D_XTB.xyz
710.1637670603552	-9.669398270842677	cone317-3D_XTB.xyz
710.0402371268724	-9.66977296469547	cone318-3D_XTB.xyz
709.9247380995406	-9.668181168609268	cone319-3D_XTB.xyz
709.9134490107936	-9.66818891991494	cone320-3D_XTB.xyz
709.9716553632036	-9.670199400941096	cone321-3D_XTB.xyz
709.6718621780924	-9.667371832133954	cone322-3D_XTB.xyz
709.556362810051	-9.666009235459798	cone323-3D_XTB.xyz
709.6869374099613	-9.667397974318419	cone324-3D_XTB.xyz
709.2971405269891	-9.662052365188647	cone325-3D_XTB.xyz

## Sheet: Supp. Fig. 2
c352 dataset				c452 dataset				c524 dataset
xi (arb.)	eb (eV)	filename		xi (arb.)	eb (eV)	filename		xi (arb.)	eb (eV)	filename
1.8915	-9.66317	cone1-3D_XTB.xyz		1.16429	-9.69612	cone1-3D_XTB.xyz		2.34783	-9.69752	cone1-3D_XTB.xyz
1.94758	-9.66147	cone10-3D_XTB.xyz		0.92512	-9.69572	cone10-3D_XTB.xyz		2.39853	-9.69647	cone10-3D_XTB.xyz
1.8374	-9.66262	cone100-3D_XTB.xyz		1.01608	-9.69734	cone11-3D_XTB.xyz		2.48796	-9.69016	cone100-3D_XTB.xyz
1.82644	-9.66192	cone101-3D_XTB.xyz		0.999736	-9.69903	cone12-3D_XTB.xyz		2.48688	-9.69097	cone101-3D_XTB.xyz
1.74198	-9.66585	cone102-3D_XTB.xyz		1.00431	-9.69881	cone13-3D_XTB.xyz		2.43036	-9.6903	cone102-3D_XTB.xyz
1.74596	-9.66474	cone103-3D_XTB.xyz		1.03365	-9.69706	cone14-3D_XTB.xyz		2.30582	-9.69848	cone103-3D_XTB.xyz
1.7206	-9.66771	cone104-3D_XTB.xyz		1.01666	-9.69801	cone15-3D_XTB.xyz		2.29793	-9.69697	cone104-3D_XTB.xyz
1.73172	-9.66655	cone105-3D_XTB.xyz		1.01834	-9.6982	cone16-3D_XTB.xyz		2.37632	-9.693	cone105-3D_XTB.xyz
1.7481	-9.66555	cone106-3D_XTB.xyz		1.0119	-9.69609	cone17-3D_XTB.xyz		2.35733	-9.69514	cone106-3D_XTB.xyz
1.6947	-9.66637	cone107-3D_XTB.xyz		0.918967	-9.69585	cone18-3D_XTB.xyz		2.39129	-9.69191	cone107-3D_XTB.xyz
1.7035	-9.66841	cone108-3D_XTB.xyz		0.942634	-9.69654	cone19-3D_XTB.xyz		2.29395	-9.69573	cone108-3D_XTB.xyz
1.69826	-9.66613	cone109-3D_XTB.xyz		1.08	-9.69552	cone2-3D_XTB.xyz		2.36663	-9.69587	cone109-3D_XTB.xyz
1.8966	-9.66232	cone11-3D_XTB.xyz		1.04319	-9.69604	cone20-3D_XTB.xyz		2.36547	-9.69863	cone11-3D_XTB.xyz
1.72842	-9.6665	cone110-3D_XTB.xyz		0.933224	-9.69429	cone21-3D_XTB.xyz		2.37251	-9.69604	cone110-3D_XTB.xyz
1.73554	-9.6658	cone111-3D_XTB.xyz		0.955074	-9.69571	cone22-3D_XTB.xyz		2.42845	-9.69768	cone111-3D_XTB.xyz
1.71373	-9.66424	cone112-3D_XTB.xyz		1.16429	-9.69612	cone23-3D_XTB.xyz		2.44445	-9.69403	cone112-3D_XTB.xyz
1.72174	-9.66424	cone113-3D_XTB.xyz		1.02916	-9.69595	cone24-3D_XTB.xyz		2.44218	-9.69351	cone113-3D_XTB.xyz
1.73146	-9.66498	cone114-3D_XTB.xyz		1.05395	-9.69519	cone25-3D_XTB.xyz		2.31229	-9.69216	cone114-3D_XTB.xyz
1.72882	-9.66376	cone115-3D_XTB.xyz		1.04359	-9.69517	cone26-3D_XTB.xyz		2.30711	-9.69521	cone115-3D_XTB.xyz
1.78721	-9.66073	cone116-3D_XTB.xyz		1.06592	-9.69502	cone27-3D_XTB.xyz		2.45488	-9.69566	cone116-3D_XTB.xyz
1.77325	-9.66298	cone117-3D_XTB.xyz		1.07432	-9.69446	cone28-3D_XTB.xyz		2.37771	-9.69696	cone117-3D_XTB.xyz
1.6556	-9.66796	cone118-3D_XTB.xyz		1.03718	-9.69527	cone29-3D_XTB.xyz		2.34288	-9.69148	cone118-3D_XTB.xyz
1.65973	-9.66822	cone119-3D_XTB.xyz		1.11007	-9.69288	cone3-3D_XTB.xyz		2.35246	-9.68851	cone119-3D_XTB.xyz
1.87565	-9.66395	cone12-3D_XTB.xyz		1.03927	-9.69542	cone30-3D_XTB.xyz		2.43146	-9.6938	cone12-3D_XTB.xyz
1.67422	-9.66915	cone120-3D_XTB.xyz		1.0453	-9.69558	cone31-3D_XTB.xyz		2.34435	-9.69186	cone120-3D_XTB.xyz
1.72109	-9.66588	cone121-3D_XTB.xyz		1.04556	-9.69515	cone32-3D_XTB.xyz		2.31805	-9.6942	cone121-3D_XTB.xyz
1.74395	-9.66652	cone122-3D_XTB.xyz		0.83945	-9.70195	cone33-3D_XTB.xyz		2.30771	-9.69439	cone122-3D_XTB.xyz
1.64588	-9.66474	cone123-3D_XTB.xyz		0.88027	-9.70062	cone34-3D_XTB.xyz		2.29767	-9.69707	cone123-3D_XTB.xyz
1.618	-9.6686	cone124-3D_XTB.xyz		0.950112	-9.70061	cone35-3D_XTB.xyz		2.3726	-9.68793	cone124-3D_XTB.xyz
1.60025	-9.66848	cone125-3D_XTB.xyz		0.951579	-9.70036	cone36-3D_XTB.xyz		2.31785	-9.69612	cone125-3D_XTB.xyz
1.60075	-9.66787	cone126-3D_XTB.xyz		0.984335	-9.70009	cone37-3D_XTB.xyz		2.33253	-9.69317	cone126-3D_XTB.xyz
1.61839	-9.66705	cone127-3D_XTB.xyz		1.00744	-9.69716	cone39-3D_XTB.xyz		2.41094	-9.68624	cone127-3D_XTB.xyz
1.62197	-9.66591	cone128-3D_XTB.xyz		0.954616	-9.69642	cone4-3D_XTB.xyz		2.32968	-9.69412	cone128-3D_XTB.xyz
1.62104	-9.66739	cone129-3D_XTB.xyz		1.00014	-9.69697	cone40-3D_XTB.xyz		2.39754	-9.68805	cone129-3D_XTB.xyz
1.87382	-9.66298	cone13-3D_XTB.xyz		1.03602	-9.69672	cone41-3D_XTB.xyz		2.41414	-9.69755	cone13-3D_XTB.xyz
1.56471	-9.66823	cone130-3D_XTB.xyz		1.02095	-9.69772	cone42-3D_XTB.xyz		2.4014	-9.6886	cone130-3D_XTB.xyz
1.57674	-9.66719	cone131-3D_XTB.xyz		0.957008	-9.69701	cone5-3D_XTB.xyz		2.50511	-9.69248	cone131-3D_XTB.xyz
1.54311	-9.66678	cone132-3D_XTB.xyz		0.982718	-9.69455	cone6-3D_XTB.xyz		2.51078	-9.6939	cone132-3D_XTB.xyz
1.54234	-9.6687	cone133-3D_XTB.xyz		0.905706	-9.69751	cone8-3D_XTB.xyz		2.46016	-9.69562	cone133-3D_XTB.xyz
1.76055	-9.66457	cone134-3D_XTB.xyz		0.910205	-9.69917	cone9-3D_XTB.xyz		2.39389	-9.69726	cone134-3D_XTB.xyz
1.74021	-9.66579	cone135-3D_XTB.xyz						2.47065	-9.6948	cone135-3D_XTB.xyz
1.74807	-9.66852	cone136-3D_XTB.xyz						2.422	-9.69805	cone136-3D_XTB.xyz
1.77016	-9.66437	cone137-3D_XTB.xyz						2.43298	-9.69598	cone137-3D_XTB.xyz
1.7505	-9.66767	cone138-3D_XTB.xyz						2.36816	-9.69832	cone138-3D_XTB.xyz
1.75007	-9.66615	cone139-3D_XTB.xyz						2.55059	-9.69333	cone139-3D_XTB.xyz
1.8915	-9.66317	cone14-3D_XTB.xyz						2.43078	-9.69506	cone14-3D_XTB.xyz
1.88709	-9.65679	cone140-3D_XTB.xyz						2.51919	-9.69402	cone140-3D_XTB.xyz
1.8725	-9.65709	cone141-3D_XTB.xyz						2.48545	-9.69441	cone141-3D_XTB.xyz
1.82709	-9.6633	cone142-3D_XTB.xyz						2.49303	-9.6952	cone142-3D_XTB.xyz
1.75537	-9.66663	cone143-3D_XTB.xyz						2.4897	-9.69493	cone143-3D_XTB.xyz
1.7517	-9.66614	cone144-3D_XTB.xyz						2.46184	-9.69484	cone144-3D_XTB.xyz
1.73605	-9.66696	cone145-3D_XTB.xyz						2.42497	-9.69533	cone145-3D_XTB.xyz
1.77518	-9.66503	cone146-3D_XTB.xyz						2.40877	-9.69571	cone146-3D_XTB.xyz
1.73273	-9.66736	cone147-3D_XTB.xyz						2.44115	-9.69507	cone147-3D_XTB.xyz
1.79462	-9.666	cone148-3D_XTB.xyz						2.41033	-9.69567	cone148-3D_XTB.xyz
1.83834	-9.6611	cone149-3D_XTB.xyz						2.47452	-9.69605	cone149-3D_XTB.xyz
1.85365	-9.66514	cone15-3D_XTB.xyz						2.45197	-9.69238	cone15-3D_XTB.xyz
1.78496	-9.66377	cone150-3D_XTB.xyz						2.42734	-9.69729	cone150-3D_XTB.xyz
1.82554	-9.66124	cone151-3D_XTB.xyz						2.48195	-9.6942	cone151-3D_XTB.xyz
1.83246	-9.65623	cone152-3D_XTB.xyz						2.51697	-9.69363	cone152-3D_XTB.xyz
1.84217	-9.65647	cone153-3D_XTB.xyz						2.45871	-9.69538	cone153-3D_XTB.xyz
1.74788	-9.66595	cone154-3D_XTB.xyz						2.43444	-9.69519	cone154-3D_XTB.xyz
1.75128	-9.66635	cone155-3D_XTB.xyz						2.47167	-9.69615	cone155-3D_XTB.xyz
1.81127	-9.66037	cone156-3D_XTB.xyz						2.42892	-9.69531	cone156-3D_XTB.xyz
1.69475	-9.66818	cone157-3D_XTB.xyz						2.33606	-9.69738	cone157-3D_XTB.xyz
1.74138	-9.667	cone158-3D_XTB.xyz						2.32322	-9.6962	cone158-3D_XTB.xyz
1.71344	-9.66504	cone159-3D_XTB.xyz						2.34783	-9.69752	cone159-3D_XTB.xyz
1.90657	-9.66542	cone16-3D_XTB.xyz						2.41508	-9.69557	cone16-3D_XTB.xyz
1.71739	-9.66514	cone160-3D_XTB.xyz						2.4265	-9.69303	cone160-3D_XTB.xyz
1.7867	-9.6608	cone161-3D_XTB.xyz						2.40578	-9.69561	cone161-3D_XTB.xyz
1.77317	-9.66173	cone162-3D_XTB.xyz						2.37378	-9.69506	cone162-3D_XTB.xyz
1.65973	-9.66758	cone163-3D_XTB.xyz						2.39772	-9.69212	cone163-3D_XTB.xyz
1.65632	-9.66816	cone164-3D_XTB.xyz						2.32724	-9.69802	cone164-3D_XTB.xyz
1.68659	-9.66716	cone165-3D_XTB.xyz						2.33673	-9.69634	cone165-3D_XTB.xyz
1.66383	-9.66526	cone166-3D_XTB.xyz						2.35544	-9.69613	cone166-3D_XTB.xyz
1.69582	-9.66444	cone167-3D_XTB.xyz						2.356	-9.69457	cone167-3D_XTB.xyz
1.68713	-9.66361	cone168-3D_XTB.xyz						2.45694	-9.69411	cone168-3D_XTB.xyz
1.71933	-9.66508	cone169-3D_XTB.xyz						2.39071	-9.69369	cone169-3D_XTB.xyz
1.93851	-9.65873	cone17-3D_XTB.xyz						2.43751	-9.69298	cone17-3D_XTB.xyz
1.6797	-9.66418	cone170-3D_XTB.xyz						2.3551	-9.69622	cone170-3D_XTB.xyz
1.87659	-9.66264	cone171-3D_XTB.xyz						2.38781	-9.69475	cone171-3D_XTB.xyz
1.85477	-9.66326	cone172-3D_XTB.xyz						2.40585	-9.69192	cone172-3D_XTB.xyz
1.82086	-9.66506	cone173-3D_XTB.xyz						2.41666	-9.69159	cone173-3D_XTB.xyz
1.87013	-9.66057	cone174-3D_XTB.xyz						2.4233	-9.68858	cone174-3D_XTB.xyz
1.8228	-9.66505	cone175-3D_XTB.xyz						2.44241	-9.69751	cone175-3D_XTB.xyz
1.85278	-9.66276	cone176-3D_XTB.xyz						2.44775	-9.69625	cone176-3D_XTB.xyz
1.80816	-9.66637	cone177-3D_XTB.xyz						2.35822	-9.6954	cone177-3D_XTB.xyz
1.80813	-9.66375	cone178-3D_XTB.xyz						2.45726	-9.69243	cone178-3D_XTB.xyz
1.84224	-9.6636	cone179-3D_XTB.xyz						2.42134	-9.69757	cone179-3D_XTB.xyz
1.89261	-9.66407	cone18-3D_XTB.xyz						2.31125	-9.69912	cone18-3D_XTB.xyz
1.82974	-9.66544	cone180-3D_XTB.xyz						2.42481	-9.69687	cone180-3D_XTB.xyz
1.7991	-9.66389	cone181-3D_XTB.xyz						2.42758	-9.69242	cone181-3D_XTB.xyz
1.78378	-9.66446	cone182-3D_XTB.xyz						2.35284	-9.69714	cone182-3D_XTB.xyz
1.81635	-9.66524	cone183-3D_XTB.xyz						2.33842	-9.69694	cone183-3D_XTB.xyz
1.83455	-9.66579	cone184-3D_XTB.xyz						2.39245	-9.69434	cone184-3D_XTB.xyz
1.7933	-9.66635	cone185-3D_XTB.xyz						2.38004	-9.69569	cone185-3D_XTB.xyz
1.81973	-9.66501	cone186-3D_XTB.xyz						2.42199	-9.69428	cone186-3D_XTB.xyz
1.77867	-9.66785	cone187-3D_XTB.xyz						2.38384	-9.68425	cone187-3D_XTB.xyz
1.79061	-9.66854	cone188-3D_XTB.xyz						2.37715	-9.69427	cone188-3D_XTB.xyz
1.76747	-9.66527	cone189-3D_XTB.xyz						2.34203	-9.69704	cone189-3D_XTB.xyz
1.92072	-9.65972	cone19-3D_XTB.xyz						2.3117	-9.69982	cone19-3D_XTB.xyz
1.72443	-9.66523	cone190-3D_XTB.xyz						2.51272	-9.69808	cone190-3D_XTB.xyz
1.72281	-9.66597	cone191-3D_XTB.xyz						2.51772	-9.69694	cone191-3D_XTB.xyz
1.7071	-9.66482	cone192-3D_XTB.xyz						2.37742	-9.69755	cone192-3D_XTB.xyz
1.70407	-9.66561	cone193-3D_XTB.xyz						2.42531	-9.69425	cone193-3D_XTB.xyz
1.654	-9.66764	cone194-3D_XTB.xyz						2.38152	-9.69533	cone194-3D_XTB.xyz
1.65195	-9.6683	cone195-3D_XTB.xyz						2.37279	-9.69459	cone195-3D_XTB.xyz
1.82432	-9.66669	cone196-3D_XTB.xyz						2.33055	-9.69523	cone196-3D_XTB.xyz
1.81538	-9.66599	cone197-3D_XTB.xyz						2.33587	-9.69524	cone197-3D_XTB.xyz
1.77802	-9.66886	cone198-3D_XTB.xyz						2.34777	-9.69603	cone198-3D_XTB.xyz
1.82223	-9.66276	cone199-3D_XTB.xyz						2.33312	-9.69522	cone199-3D_XTB.xyz
1.85191	-9.66258	cone2-3D_XTB.xyz						2.39766	-9.69825	cone2-3D_XTB.xyz
1.92467	-9.65889	cone20-3D_XTB.xyz						2.37167	-9.69506	cone20-3D_XTB.xyz
1.80484	-9.66438	cone200-3D_XTB.xyz						2.27043	-9.69676	cone200-3D_XTB.xyz
1.84172	-9.66171	cone201-3D_XTB.xyz						2.32108	-9.69731	cone201-3D_XTB.xyz
1.84995	-9.66085	cone202-3D_XTB.xyz						2.29137	-9.69745	cone202-3D_XTB.xyz
1.79464	-9.66871	cone203-3D_XTB.xyz						2.23092	-9.69677	cone203-3D_XTB.xyz
1.78076	-9.66917	cone204-3D_XTB.xyz						2.34347	-9.68657	cone204-3D_XTB.xyz
1.79071	-9.66487	cone205-3D_XTB.xyz						2.34168	-9.69451	cone205-3D_XTB.xyz
1.76931	-9.6649	cone206-3D_XTB.xyz						2.32872	-9.69767	cone206-3D_XTB.xyz
1.7226	-9.66731	cone207-3D_XTB.xyz						2.33022	-9.69775	cone207-3D_XTB.xyz
1.8027	-9.66317	cone208-3D_XTB.xyz						2.14261	-9.69496	cone208-3D_XTB.xyz
1.78127	-9.66354	cone209-3D_XTB.xyz						2.13732	-9.69612	cone209-3D_XTB.xyz
1.97795	-9.65489	cone21-3D_XTB.xyz						2.39262	-9.6944	cone21-3D_XTB.xyz
1.73491	-9.66574	cone210-3D_XTB.xyz						2.18973	-9.69505	cone210-3D_XTB.xyz
1.79772	-9.663	cone211-3D_XTB.xyz						2.24236	-9.69268	cone211-3D_XTB.xyz
1.8156	-9.6611	cone212-3D_XTB.xyz						2.21299	-9.69437	cone212-3D_XTB.xyz
1.77566	-9.66325	cone213-3D_XTB.xyz						2.2254	-9.69358	cone213-3D_XTB.xyz
1.79392	-9.6613	cone214-3D_XTB.xyz						2.27921	-9.69187	cone214-3D_XTB.xyz
1.73526	-9.66582	cone215-3D_XTB.xyz						2.2743	-9.69205	cone215-3D_XTB.xyz
1.7552	-9.66458	cone216-3D_XTB.xyz						2.23084	-9.69521	cone216-3D_XTB.xyz
1.73589	-9.66827	cone217-3D_XTB.xyz						2.30345	-9.6941	cone217-3D_XTB.xyz
1.72696	-9.66682	cone218-3D_XTB.xyz						2.2681	-9.69782	cone218-3D_XTB.xyz
1.69414	-9.66837	cone219-3D_XTB.xyz						2.27534	-9.69698	cone219-3D_XTB.xyz
1.90284	-9.66293	cone22-3D_XTB.xyz						2.34843	-9.69904	cone22-3D_XTB.xyz
1.6944	-9.66905	cone220-3D_XTB.xyz						2.26604	-9.69479	cone220-3D_XTB.xyz
1.68051	-9.66851	cone221-3D_XTB.xyz						2.25106	-9.69752	cone221-3D_XTB.xyz
1.73482	-9.66292	cone222-3D_XTB.xyz						2.19119	-9.70068	cone222-3D_XTB.xyz
1.6917	-9.66686	cone223-3D_XTB.xyz						2.22784	-9.6974	cone223-3D_XTB.xyz
1.72541	-9.66504	cone224-3D_XTB.xyz						2.33286	-9.69357	cone224-3D_XTB.xyz
1.64359	-9.67071	cone225-3D_XTB.xyz						2.30631	-9.69609	cone225-3D_XTB.xyz
1.6487	-9.66909	cone226-3D_XTB.xyz						2.24581	-9.69554	cone226-3D_XTB.xyz
1.60412	-9.67069	cone227-3D_XTB.xyz						2.30589	-9.69559	cone227-3D_XTB.xyz
1.63263	-9.67083	cone228-3D_XTB.xyz						2.20295	-9.69732	cone228-3D_XTB.xyz
1.74999	-9.66462	cone229-3D_XTB.xyz						2.2361	-9.69586	cone229-3D_XTB.xyz
1.90282	-9.6649	cone23-3D_XTB.xyz						2.38492	-9.69675	cone23-3D_XTB.xyz
1.74721	-9.66277	cone230-3D_XTB.xyz						2.25461	-9.69445	cone230-3D_XTB.xyz
1.61693	-9.66679	cone231-3D_XTB.xyz						2.32679	-9.69325	cone231-3D_XTB.xyz
1.61727	-9.66557	cone232-3D_XTB.xyz						2.31436	-9.69518	cone232-3D_XTB.xyz
1.61743	-9.66879	cone233-3D_XTB.xyz						2.28853	-9.69495	cone233-3D_XTB.xyz
1.6152	-9.66861	cone234-3D_XTB.xyz						2.24614	-9.69656	cone234-3D_XTB.xyz
1.62436	-9.66764	cone235-3D_XTB.xyz						2.27481	-9.69609	cone235-3D_XTB.xyz
1.58098	-9.66699	cone236-3D_XTB.xyz						2.34096	-9.69639	cone236-3D_XTB.xyz
1.63258	-9.6682	cone237-3D_XTB.xyz						2.20656	-9.69874	cone237-3D_XTB.xyz
1.58264	-9.66625	cone238-3D_XTB.xyz						2.28547	-9.69392	cone238-3D_XTB.xyz
1.63487	-9.66741	cone239-3D_XTB.xyz						2.17455	-9.69322	cone239-3D_XTB.xyz
1.95338	-9.65675	cone24-3D_XTB.xyz						2.40864	-9.69544	cone24-3D_XTB.xyz
1.63688	-9.66676	cone240-3D_XTB.xyz						2.2201	-9.6971	cone240-3D_XTB.xyz
1.61305	-9.66588	cone241-3D_XTB.xyz						2.3744	-9.69263	cone241-3D_XTB.xyz
1.63576	-9.66471	cone242-3D_XTB.xyz						2.44756	-9.69419	cone242-3D_XTB.xyz
1.62386	-9.66643	cone243-3D_XTB.xyz						2.41335	-9.69805	cone243-3D_XTB.xyz
1.63748	-9.66416	cone244-3D_XTB.xyz						2.02905	-9.69582	cone244-3D_XTB.xyz
1.67171	-9.6636	cone245-3D_XTB.xyz						2.02003	-9.69873	cone245-3D_XTB.xyz
1.62434	-9.66651	cone246-3D_XTB.xyz						2.00973	-9.6955	cone246-3D_XTB.xyz
1.52806	-9.66929	cone247-3D_XTB.xyz						2.001	-9.69833	cone247-3D_XTB.xyz
1.52953	-9.66906	cone248-3D_XTB.xyz						2.17107	-9.69488	cone248-3D_XTB.xyz
1.55197	-9.67167	cone249-3D_XTB.xyz						2.0457	-9.69555	cone249-3D_XTB.xyz
1.82884	-9.66502	cone25-3D_XTB.xyz						2.42915	-9.6939	cone25-3D_XTB.xyz
1.5914	-9.66842	cone250-3D_XTB.xyz						2.10498	-9.69131	cone250-3D_XTB.xyz
1.50652	-9.67111	cone251-3D_XTB.xyz						2.1029	-9.69279	cone251-3D_XTB.xyz
1.50112	-9.67135	cone252-3D_XTB.xyz						2.05908	-9.6947	cone252-3D_XTB.xyz
1.48887	-9.66943	cone253-3D_XTB.xyz						2.04837	-9.69794	cone253-3D_XTB.xyz
1.50373	-9.66861	cone254-3D_XTB.xyz						2.02652	-9.69537	cone254-3D_XTB.xyz
1.474	-9.67052	cone255-3D_XTB.xyz						2.08653	-9.69255	cone255-3D_XTB.xyz
1.73465	-9.6652	cone256-3D_XTB.xyz						2.12099	-9.69077	cone256-3D_XTB.xyz
1.71277	-9.66856	cone257-3D_XTB.xyz						2.10412	-9.6922	cone257-3D_XTB.xyz
1.73719	-9.66517	cone258-3D_XTB.xyz						2.09815	-9.69053	cone258-3D_XTB.xyz
1.78595	-9.6633	cone259-3D_XTB.xyz						2.19598	-9.69324	cone259-3D_XTB.xyz
1.87242	-9.664	cone26-3D_XTB.xyz						2.37231	-9.69632	cone26-3D_XTB.xyz
1.70907	-9.66675	cone260-3D_XTB.xyz						2.11227	-9.6917	cone260-3D_XTB.xyz
1.77991	-9.66077	cone261-3D_XTB.xyz						2.03664	-9.69868	cone261-3D_XTB.xyz
1.61262	-9.66916	cone262-3D_XTB.xyz						2.01093	-9.70074	cone262-3D_XTB.xyz
1.61565	-9.66866	cone263-3D_XTB.xyz						2.04536	-9.69945	cone263-3D_XTB.xyz
1.69815	-9.66827	cone264-3D_XTB.xyz						2.10054	-9.69709	cone264-3D_XTB.xyz
1.6161	-9.66949	cone265-3D_XTB.xyz						2.06839	-9.70041	cone265-3D_XTB.xyz
1.63341	-9.66753	cone266-3D_XTB.xyz						2.0477	-9.6997	cone266-3D_XTB.xyz
1.63325	-9.66647	cone267-3D_XTB.xyz						2.16558	-9.69834	cone267-3D_XTB.xyz
1.63117	-9.66615	cone268-3D_XTB.xyz						2.14108	-9.69976	cone268-3D_XTB.xyz
1.65384	-9.66316	cone269-3D_XTB.xyz						2.07901	-9.69738	cone269-3D_XTB.xyz
1.85507	-9.66229	cone27-3D_XTB.xyz						2.38691	-9.69405	cone27-3D_XTB.xyz
1.67484	-9.66293	cone270-3D_XTB.xyz						1.98919	-9.69279	cone270-3D_XTB.xyz
1.75999	-9.66299	cone271-3D_XTB.xyz						1.97944	-9.69608	cone271-3D_XTB.xyz
1.74174	-9.66413	cone272-3D_XTB.xyz						2.07357	-9.69761	cone272-3D_XTB.xyz
1.72707	-9.66881	cone273-3D_XTB.xyz						1.99873	-9.69348	cone273-3D_XTB.xyz
1.74091	-9.66541	cone274-3D_XTB.xyz						2.06074	-9.68915	cone274-3D_XTB.xyz
1.76974	-9.66459	cone275-3D_XTB.xyz						2.05573	-9.69106	cone275-3D_XTB.xyz
1.83102	-9.66094	cone276-3D_XTB.xyz						2.05948	-9.68817	cone276-3D_XTB.xyz
1.72199	-9.66902	cone277-3D_XTB.xyz						2.07445	-9.69615	cone277-3D_XTB.xyz
1.72214	-9.66699	cone278-3D_XTB.xyz						2.07962	-9.68859	cone278-3D_XTB.xyz
1.84953	-9.65926	cone279-3D_XTB.xyz						2.03464	-9.69907	cone279-3D_XTB.xyz
1.85431	-9.66443	cone28-3D_XTB.xyz						2.28239	-9.70024	cone28-3D_XTB.xyz
1.82106	-9.65911	cone280-3D_XTB.xyz						2.03284	-9.70039	cone280-3D_XTB.xyz
1.84033	-9.65772	cone281-3D_XTB.xyz						1.95976	-9.69972	cone281-3D_XTB.xyz
1.65377	-9.67061	cone282-3D_XTB.xyz						2.04894	-9.69024	cone282-3D_XTB.xyz
1.81298	-9.65911	cone283-3D_XTB.xyz						2.01514	-9.69173	cone283-3D_XTB.xyz
1.78878	-9.6625	cone284-3D_XTB.xyz						2.02428	-9.69063	cone284-3D_XTB.xyz
1.79909	-9.65971	cone285-3D_XTB.xyz						2.01021	-9.69108	cone285-3D_XTB.xyz
1.80199	-9.65983	cone286-3D_XTB.xyz						1.89898	-9.69964	cone286-3D_XTB.xyz
1.80248	-9.66433	cone287-3D_XTB.xyz						2.04557	-9.69689	cone287-3D_XTB.xyz
1.70949	-9.66752	cone288-3D_XTB.xyz						2.02067	-9.69192	cone288-3D_XTB.xyz
1.71205	-9.66432	cone289-3D_XTB.xyz						2.01124	-9.69128	cone289-3D_XTB.xyz
1.90696	-9.65922	cone29-3D_XTB.xyz						2.26854	-9.69881	cone29-3D_XTB.xyz
1.72281	-9.66523	cone290-3D_XTB.xyz						2.01603	-9.69185	cone290-3D_XTB.xyz
1.67367	-9.6665	cone291-3D_XTB.xyz						2.44791	-9.69515	cone3-3D_XTB.xyz
1.68626	-9.66813	cone292-3D_XTB.xyz						2.27124	-9.69998	cone30-3D_XTB.xyz
1.6152	-9.66887	cone293-3D_XTB.xyz						2.2504	-9.70019	cone31-3D_XTB.xyz
1.61495	-9.66674	cone294-3D_XTB.xyz						2.30204	-9.69486	cone32-3D_XTB.xyz
1.55635	-9.6661	cone295-3D_XTB.xyz						2.30119	-9.69965	cone33-3D_XTB.xyz
1.554	-9.66645	cone296-3D_XTB.xyz						2.32691	-9.69806	cone34-3D_XTB.xyz
1.59971	-9.66881	cone297-3D_XTB.xyz						2.33001	-9.69607	cone35-3D_XTB.xyz
1.6428	-9.66331	cone298-3D_XTB.xyz						2.34687	-9.69574	cone36-3D_XTB.xyz
1.47236	-9.67149	cone299-3D_XTB.xyz						2.35274	-9.69515	cone37-3D_XTB.xyz
1.82731	-9.66379	cone3-3D_XTB.xyz						2.27067	-9.69698	cone38-3D_XTB.xyz
1.90151	-9.659	cone30-3D_XTB.xyz						2.26417	-9.69378	cone39-3D_XTB.xyz
1.72479	-9.66759	cone300-3D_XTB.xyz						2.45065	-9.6967	cone4-3D_XTB.xyz
1.7252	-9.66522	cone301-3D_XTB.xyz						2.48072	-9.6949	cone40-3D_XTB.xyz
1.73014	-9.66701	cone302-3D_XTB.xyz						2.4836	-9.69551	cone41-3D_XTB.xyz
1.7045	-9.66732	cone303-3D_XTB.xyz						2.48076	-9.69774	cone42-3D_XTB.xyz
1.70936	-9.66954	cone304-3D_XTB.xyz						2.43473	-9.69724	cone43-3D_XTB.xyz
1.63138	-9.66654	cone305-3D_XTB.xyz						2.48648	-9.69551	cone44-3D_XTB.xyz
1.50257	-9.66954	cone306-3D_XTB.xyz						2.43464	-9.69688	cone45-3D_XTB.xyz
1.67741	-9.66465	cone307-3D_XTB.xyz						2.44686	-9.69582	cone46-3D_XTB.xyz
1.69643	-9.66331	cone308-3D_XTB.xyz						2.42961	-9.69678	cone47-3D_XTB.xyz
1.55354	-9.66757	cone309-3D_XTB.xyz						2.39551	-9.6968	cone48-3D_XTB.xyz
1.95761	-9.65834	cone31-3D_XTB.xyz						2.37514	-9.70004	cone49-3D_XTB.xyz
1.56981	-9.66668	cone310-3D_XTB.xyz						2.42882	-9.69543	cone5-3D_XTB.xyz
1.64837	-9.66649	cone311-3D_XTB.xyz						2.40497	-9.69813	cone50-3D_XTB.xyz
1.6612	-9.66418	cone312-3D_XTB.xyz						2.43764	-9.69686	cone51-3D_XTB.xyz
1.67976	-9.66378	cone313-3D_XTB.xyz						2.44343	-9.69722	cone52-3D_XTB.xyz
1.54436	-9.66915	cone314-3D_XTB.xyz						2.39793	-9.697	cone53-3D_XTB.xyz
1.55513	-9.66729	cone315-3D_XTB.xyz						2.39464	-9.69704	cone54-3D_XTB.xyz
1.57298	-9.66752	cone316-3D_XTB.xyz						2.3878	-9.69886	cone55-3D_XTB.xyz
1.42407	-9.6694	cone317-3D_XTB.xyz						2.32968	-9.70014	cone56-3D_XTB.xyz
1.4185	-9.66977	cone318-3D_XTB.xyz						2.41433	-9.6965	cone57-3D_XTB.xyz
1.47841	-9.66818	cone319-3D_XTB.xyz						2.39647	-9.69578	cone58-3D_XTB.xyz
1.89218	-9.65811	cone32-3D_XTB.xyz						2.38315	-9.69723	cone59-3D_XTB.xyz
1.48041	-9.66819	cone320-3D_XTB.xyz						2.34771	-9.6987	cone6-3D_XTB.xyz
1.50463	-9.6702	cone321-3D_XTB.xyz						2.37051	-9.69667	cone60-3D_XTB.xyz
1.52381	-9.66737	cone322-3D_XTB.xyz						2.34852	-9.69937	cone61-3D_XTB.xyz
1.57299	-9.66601	cone323-3D_XTB.xyz						2.35976	-9.69916	cone62-3D_XTB.xyz
1.55457	-9.6674	cone324-3D_XTB.xyz						2.33734	-9.69746	cone63-3D_XTB.xyz
1.60478	-9.66205	cone325-3D_XTB.xyz						2.38964	-9.69383	cone64-3D_XTB.xyz
1.82957	-9.66221	cone33-3D_XTB.xyz						2.38269	-9.69639	cone65-3D_XTB.xyz
1.81108	-9.66445	cone34-3D_XTB.xyz						2.40194	-9.69059	cone66-3D_XTB.xyz
1.84414	-9.66248	cone35-3D_XTB.xyz						2.45195	-9.69898	cone67-3D_XTB.xyz
1.81014	-9.66254	cone36-3D_XTB.xyz						2.42327	-9.69858	cone68-3D_XTB.xyz
1.86914	-9.65998	cone37-3D_XTB.xyz						2.47286	-9.69516	cone69-3D_XTB.xyz
1.81216	-9.664	cone38-3D_XTB.xyz						2.35234	-9.69857	cone7-3D_XTB.xyz
1.80844	-9.66652	cone39-3D_XTB.xyz						2.45984	-9.69308	cone70-3D_XTB.xyz
1.84382	-9.66723	cone4-3D_XTB.xyz						2.45323	-9.69518	cone71-3D_XTB.xyz
1.85473	-9.66063	cone40-3D_XTB.xyz						2.46243	-9.69373	cone72-3D_XTB.xyz
1.86007	-9.66144	cone41-3D_XTB.xyz						2.38226	-9.69875	cone73-3D_XTB.xyz
1.84579	-9.66024	cone42-3D_XTB.xyz						2.44566	-9.69568	cone74-3D_XTB.xyz
1.83608	-9.66289	cone43-3D_XTB.xyz						2.42712	-9.69518	cone75-3D_XTB.xyz
1.77212	-9.66252	cone44-3D_XTB.xyz						2.35858	-9.694	cone76-3D_XTB.xyz
1.77289	-9.66445	cone45-3D_XTB.xyz						2.3339	-9.69403	cone77-3D_XTB.xyz
1.78479	-9.66405	cone46-3D_XTB.xyz						2.4467	-9.6973	cone78-3D_XTB.xyz
1.8932	-9.66564	cone47-3D_XTB.xyz						2.50564	-9.6948	cone79-3D_XTB.xyz
1.93396	-9.66432	cone48-3D_XTB.xyz						2.36488	-9.69811	cone8-3D_XTB.xyz
1.91529	-9.66467	cone49-3D_XTB.xyz						2.48766	-9.69143	cone80-3D_XTB.xyz
1.85862	-9.66364	cone5-3D_XTB.xyz						2.47676	-9.69263	cone81-3D_XTB.xyz
1.92221	-9.66485	cone50-3D_XTB.xyz						2.48033	-9.69595	cone82-3D_XTB.xyz
1.8981	-9.66199	cone51-3D_XTB.xyz						2.48124	-9.69571	cone83-3D_XTB.xyz
1.90437	-9.66621	cone52-3D_XTB.xyz						2.50202	-9.69354	cone84-3D_XTB.xyz
1.98714	-9.65684	cone53-3D_XTB.xyz						2.45621	-9.69551	cone85-3D_XTB.xyz
1.93832	-9.66315	cone54-3D_XTB.xyz						2.49996	-9.69166	cone86-3D_XTB.xyz
1.93178	-9.65898	cone55-3D_XTB.xyz						2.49334	-9.69373	cone87-3D_XTB.xyz
1.89194	-9.66315	cone56-3D_XTB.xyz						2.47089	-9.69418	cone88-3D_XTB.xyz
1.95165	-9.66063	cone57-3D_XTB.xyz						2.4433	-9.69243	cone89-3D_XTB.xyz
1.9541	-9.66196	cone58-3D_XTB.xyz						2.35937	-9.69917	cone9-3D_XTB.xyz
1.88561	-9.66446	cone59-3D_XTB.xyz						2.44459	-9.68863	cone90-3D_XTB.xyz
1.86051	-9.66497	cone6-3D_XTB.xyz						2.43622	-9.6898	cone91-3D_XTB.xyz
1.91925	-9.66032	cone60-3D_XTB.xyz						2.42072	-9.69086	cone92-3D_XTB.xyz
1.91683	-9.66163	cone61-3D_XTB.xyz						2.39513	-9.6914	cone93-3D_XTB.xyz
1.9184	-9.6606	cone62-3D_XTB.xyz						2.49009	-9.69764	cone94-3D_XTB.xyz
1.89661	-9.66156	cone63-3D_XTB.xyz						2.41712	-9.69777	cone95-3D_XTB.xyz
1.89838	-9.66165	cone64-3D_XTB.xyz						2.50205	-9.69003	cone96-3D_XTB.xyz
1.90404	-9.66165	cone65-3D_XTB.xyz						2.50191	-9.69153	cone97-3D_XTB.xyz
1.89851	-9.66166	cone66-3D_XTB.xyz						2.46165	-9.68772	cone98-3D_XTB.xyz
1.90637	-9.65957	cone67-3D_XTB.xyz						2.45165	-9.68852	cone99-3D_XTB.xyz
1.89247	-9.65977	cone68-3D_XTB.xyz
1.91688	-9.65959	cone69-3D_XTB.xyz
1.83617	-9.66535	cone7-3D_XTB.xyz
1.82545	-9.66412	cone70-3D_XTB.xyz
1.8703	-9.66314	cone71-3D_XTB.xyz
1.86409	-9.66314	cone72-3D_XTB.xyz
1.92271	-9.66194	cone73-3D_XTB.xyz
1.90275	-9.66397	cone74-3D_XTB.xyz
1.88992	-9.66605	cone75-3D_XTB.xyz
1.86596	-9.66586	cone76-3D_XTB.xyz
1.97221	-9.65735	cone77-3D_XTB.xyz
1.92816	-9.65747	cone78-3D_XTB.xyz
1.94862	-9.65962	cone79-3D_XTB.xyz
1.94776	-9.65774	cone8-3D_XTB.xyz
1.82221	-9.66446	cone80-3D_XTB.xyz
2.00125	-9.66203	cone81-3D_XTB.xyz
1.9832	-9.66435	cone82-3D_XTB.xyz
1.92893	-9.66656	cone83-3D_XTB.xyz
1.91015	-9.66627	cone84-3D_XTB.xyz
1.91141	-9.66627	cone85-3D_XTB.xyz
1.86908	-9.66765	cone86-3D_XTB.xyz
1.86879	-9.66462	cone87-3D_XTB.xyz
1.77562	-9.66846	cone88-3D_XTB.xyz
1.75692	-9.66789	cone89-3D_XTB.xyz
1.93052	-9.6585	cone9-3D_XTB.xyz
1.73105	-9.66944	cone90-3D_XTB.xyz
1.72524	-9.66819	cone91-3D_XTB.xyz
1.70728	-9.66867	cone92-3D_XTB.xyz
1.80315	-9.66303	cone93-3D_XTB.xyz
1.75809	-9.66736	cone94-3D_XTB.xyz
1.76729	-9.66669	cone95-3D_XTB.xyz
1.71653	-9.66788	cone96-3D_XTB.xyz
1.73699	-9.667	cone97-3D_XTB.xyz
1.68611	-9.66914	cone98-3D_XTB.xyz
1.6996	-9.66907	cone99-3D_XTB.xyz

## Sheet: Supp. Fig. 7cdef
num_contacts	highfru_percent	minfru_percent	neutral_percent	water-mid_percent
236	0.127119	0.347458	0.525424	0.720339
241	0.0954357	0.298755	0.605809	0.709544
242	0.0991736	0.243802	0.657025	0.743802
213	0.15493	0.258216	0.586854	0.751174
265	0.0943396	0.283019	0.622642	0.739623
259	0.0888031	0.370656	0.540541	0.702703
250	0.104	0.288	0.608	0.748
230	0.113043	0.23913	0.647826	0.717391
228	0.109649	0.22807	0.662281	0.719298
253	0.0988142	0.296443	0.604743	0.747036
252	0.0912698	0.361111	0.547619	0.694444
233	0.107296	0.253219	0.639485	0.716738
250	0.1	0.256	0.644	0.744
222	0.135135	0.256757	0.608108	0.752252
255	0.0980392	0.309804	0.592157	0.701961
273	0.0842491	0.362637	0.553114	0.648352
234	0.111111	0.286325	0.602564	0.717949
239	0.117155	0.23431	0.648536	0.748954
235	0.123404	0.268085	0.608511	0.744681
240	0.1	0.275	0.625	0.7125
263	0.0912548	0.353612	0.555133	0.730038
227	0.136564	0.268722	0.594714	0.735683
247	0.11336	0.283401	0.603239	0.748988
221	0.126697	0.230769	0.642534	0.755656
257	0.11284	0.315175	0.571984	0.684825
262	0.0839695	0.423664	0.492366	0.561069
237	0.130802	0.274262	0.594937	0.746835
230	0.121739	0.23913	0.63913	0.747826
229	0.135371	0.257642	0.606987	0.751092
245	0.106122	0.297959	0.595918	0.742857
256	0.0898438	0.382812	0.527344	0.691406
240	0.125	0.295833	0.579167	0.7125
237	0.135021	0.261603	0.603376	0.71308
224	0.142857	0.245536	0.611607	0.758929
259	0.11583	0.266409	0.617761	0.741313
234	0.111111	0.354701	0.534188	0.717949
223	0.161435	0.282511	0.556054	0.744395
210	0.17619	0.266667	0.557143	0.742857
221	0.135747	0.262443	0.60181	0.751131
246	0.101626	0.296748	0.601626	0.699187
235	0.13617	0.391489	0.47234	0.710638
230	0.126087	0.243478	0.630435	0.752174
226	0.115044	0.243363	0.641593	0.747788
216	0.148148	0.25463	0.597222	0.75
228	0.149123	0.192982	0.657895	0.736842
224	0.142857	0.34375	0.513393	0.71875
218	0.151376	0.266055	0.582569	0.752294
219	0.150685	0.278539	0.570776	0.744292
217	0.156682	0.253456	0.589862	0.751152
259	0.0772201	0.339768	0.583012	0.667954
225	0.146667	0.342222	0.511111	0.72
223	0.103139	0.273543	0.623318	0.744395
213	0.140845	0.234742	0.624413	0.751174
210	0.185714	0.285714	0.528571	0.738095
227	0.123348	0.348018	0.528634	0.722467
223	0.103139	0.26009	0.636771	0.744395
223	0.112108	0.251121	0.636771	0.744395
223	0.130045	0.264574	0.605381	0.744395
227	0.114537	0.255507	0.629956	0.748899
235	0.12766	0.32766	0.544681	0.731915
223	0.134529	0.313901	0.55157	0.726457
246	0.109756	0.341463	0.54878	0.731707
233	0.137339	0.32618	0.536481	0.733906
211	0.137441	0.274882	0.587678	0.725118
250	0.1	0.24	0.66	0.748
237	0.105485	0.312236	0.582278	0.700422
239	0.0920502	0.288703	0.619247	0.740586
253	0.0790514	0.312253	0.608696	0.731225
235	0.119149	0.310638	0.570213	0.731915
244	0.0942623	0.303279	0.602459	0.733607
229	0.104803	0.292576	0.60262	0.733624
243	0.106996	0.308642	0.584362	0.695473
252	0.0952381	0.313492	0.59127	0.642857
220	0.140909	0.263636	0.595455	0.736364
246	0.101626	0.357724	0.54065	0.727642
234	0.106838	0.350427	0.542735	0.726496
219	0.141553	0.296804	0.561644	0.730594
211	0.137441	0.274882	0.587678	0.725118
243	0.0987654	0.337449	0.563786	0.666667
232	0.0991379	0.284483	0.616379	0.737069
244	0.102459	0.327869	0.569672	0.688525
236	0.131356	0.305085	0.563559	0.733051
226	0.110619	0.300885	0.588496	0.734513
250	0.084	0.312	0.604	0.724
233	0.103004	0.339056	0.55794	0.725322
215	0.139535	0.269767	0.590698	0.730233
246	0.097561	0.345528	0.556911	0.727642
233	0.107296	0.347639	0.545064	0.725322
225	0.142222	0.306667	0.551111	0.733333
246	0.097561	0.292683	0.609756	0.731707
241	0.0912863	0.302905	0.605809	0.688797
234	0.102564	0.290598	0.606838	0.739316
254	0.0748031	0.295276	0.629921	0.732283
225	0.111111	0.297778	0.591111	0.733333
253	0.0869565	0.312253	0.600791	0.727273
232	0.103448	0.327586	0.568966	0.724138
214	0.140187	0.271028	0.588785	0.728972
254	0.0826772	0.326772	0.590551	0.732283
233	0.107296	0.343348	0.549356	0.729614
222	0.153153	0.310811	0.536036	0.734234
239	0.104603	0.338912	0.556485	0.690377
221	0.140271	0.307692	0.552036	0.733032
241	0.107884	0.311203	0.580913	0.697095
223	0.152466	0.273543	0.573991	0.73991
261	0.0842912	0.295019	0.62069	0.735632
245	0.102041	0.334694	0.563265	0.669388
225	0.133333	0.324444	0.542222	0.724444
248	0.0725806	0.342742	0.584677	0.685484
227	0.127753	0.303965	0.568282	0.735683
225	0.12	0.337778	0.542222	0.72
243	0.106996	0.333333	0.559671	0.683128
223	0.156951	0.318386	0.524664	0.730942
248	0.0806452	0.330645	0.58871	0.725806
235	0.119149	0.323404	0.557447	0.72766
229	0.113537	0.323144	0.563319	0.729258
261	0.0727969	0.291188	0.636015	0.735632
237	0.130802	0.316456	0.552743	0.725738
236	0.101695	0.262712	0.635593	0.741525
246	0.0853659	0.313008	0.601626	0.715447
236	0.0974576	0.283898	0.618644	0.699153
232	0.112069	0.344828	0.543103	0.698276
242	0.0867769	0.330579	0.582645	0.719008
222	0.162162	0.31982	0.518018	0.72973
248	0.112903	0.334677	0.552419	0.729839
232	0.116379	0.323276	0.560345	0.728448
218	0.119266	0.270642	0.610092	0.733945
237	0.101266	0.28692	0.611814	0.700422
242	0.0826446	0.272727	0.644628	0.731405
243	0.090535	0.329218	0.580247	0.720165
224	0.138393	0.294643	0.566964	0.736607
225	0.137778	0.328889	0.533333	0.724444
246	0.0853659	0.369919	0.544715	0.686992
227	0.123348	0.295154	0.581498	0.731278
220	0.154545	0.286364	0.559091	0.731818
233	0.128755	0.304721	0.566524	0.733906
224	0.120536	0.34375	0.535714	0.71875
243	0.090535	0.304527	0.604938	0.691358
249	0.0843373	0.301205	0.614458	0.726908
229	0.104803	0.349345	0.545852	0.720524
228	0.127193	0.337719	0.535088	0.723684
225	0.106667	0.271111	0.622222	0.733333
242	0.0950413	0.318182	0.586777	0.661157
241	0.0912863	0.290456	0.618257	0.701245
226	0.137168	0.327434	0.535398	0.725664
248	0.0887097	0.358871	0.552419	0.689516
225	0.128889	0.297778	0.573333	0.728889
224	0.120536	0.294643	0.584821	0.736607
237	0.092827	0.278481	0.628692	0.704641
232	0.12069	0.344828	0.534483	0.724138
246	0.0934959	0.337398	0.569106	0.723577
250	0.084	0.308	0.608	0.728
242	0.0950413	0.330579	0.57438	0.719008
231	0.103896	0.281385	0.614719	0.727273
227	0.105727	0.277533	0.61674	0.731278
234	0.0897436	0.277778	0.632479	0.735043
253	0.083004	0.343874	0.573123	0.573123
224	0.133929	0.299107	0.566964	0.727679
224	0.116071	0.294643	0.589286	0.736607
232	0.125	0.310345	0.564655	0.732759
226	0.115044	0.358407	0.526549	0.716814
249	0.0923695	0.349398	0.558233	0.722892
258	0.0813953	0.306202	0.612403	0.732558
242	0.0909091	0.326446	0.582645	0.72314
224	0.120536	0.276786	0.602679	0.736607
248	0.0887097	0.298387	0.612903	0.733871
242	0.11157	0.334711	0.553719	0.731405
236	0.101695	0.288136	0.610169	0.737288
244	0.102459	0.348361	0.54918	0.688525
225	0.12	0.288889	0.591111	0.728889
259	0.0772201	0.359073	0.563707	0.602317
225	0.115556	0.302222	0.582222	0.728889
229	0.126638	0.292576	0.580786	0.737991
252	0.0793651	0.329365	0.59127	0.722222
238	0.12605	0.319328	0.554622	0.726891
243	0.0823045	0.26749	0.650206	0.703704
247	0.0890688	0.303644	0.607287	0.724696
239	0.0920502	0.25523	0.65272	0.707113
245	0.0816327	0.302041	0.616327	0.697959
248	0.0766129	0.330645	0.592742	0.685484
243	0.111111	0.36214	0.526749	0.73251
227	0.105727	0.356828	0.537445	0.713656
250	0.076	0.308	0.616	0.696
229	0.100437	0.28821	0.611354	0.729258
224	0.133929	0.325893	0.540179	0.727679
271	0.0848708	0.361624	0.553506	0.568266
215	0.134884	0.297674	0.567442	0.725581
232	0.125	0.318966	0.556034	0.728448
218	0.151376	0.307339	0.541284	0.729358
237	0.109705	0.35443	0.535865	0.7173
215	0.144186	0.297674	0.55814	0.725581
222	0.153153	0.306306	0.540541	0.725225
243	0.0946502	0.283951	0.621399	0.73251
212	0.15566	0.292453	0.551887	0.726415
224	0.138393	0.285714	0.575893	0.741071
219	0.136986	0.292237	0.570776	0.730594
238	0.0966387	0.285714	0.617647	0.697479
246	0.0894309	0.317073	0.593496	0.670732
237	0.0886076	0.303797	0.607595	0.666667
230	0.108696	0.33913	0.552174	0.669565
244	0.0942623	0.27459	0.631148	0.704918
255	0.0862745	0.321569	0.592157	0.686275
214	0.140187	0.275701	0.584112	0.728972
259	0.0540541	0.343629	0.602317	0.625483
243	0.090535	0.353909	0.555556	0.716049
207	0.140097	0.270531	0.589372	0.719807
237	0.0843882	0.350211	0.565401	0.687764
229	0.131004	0.305677	0.563319	0.733624
220	0.127273	0.295455	0.577273	0.727273
211	0.137441	0.265403	0.597156	0.725118
221	0.131222	0.298643	0.570136	0.733032
220	0.15	0.309091	0.540909	0.727273
212	0.160377	0.316038	0.523585	0.716981
227	0.105727	0.268722	0.625551	0.735683
218	0.146789	0.298165	0.555046	0.729358
232	0.107759	0.327586	0.564655	0.693966
273	0.0549451	0.413919	0.531136	0.644689
228	0.105263	0.324561	0.570175	0.723684
215	0.139535	0.297674	0.562791	0.725581
213	0.140845	0.2723	0.586854	0.7277
266	0.075188	0.368421	0.556391	0.684211
224	0.120536	0.290179	0.589286	0.732143
210	0.138095	0.27619	0.585714	0.72381
265	0.0754717	0.358491	0.566038	0.686792
228	0.122807	0.324561	0.552632	0.723684
227	0.092511	0.281938	0.625551	0.735683
258	0.0930233	0.306202	0.600775	0.736434
243	0.119342	0.316872	0.563786	0.73251
225	0.102222	0.271111	0.626667	0.733333
232	0.112069	0.357759	0.530172	0.724138
242	0.107438	0.334711	0.557851	0.727273
234	0.102564	0.350427	0.547009	0.726496
226	0.132743	0.309735	0.557522	0.734513
239	0.100418	0.338912	0.560669	0.723849
233	0.103004	0.347639	0.549356	0.725322
220	0.136364	0.272727	0.590909	0.731818
249	0.0963855	0.353414	0.550201	0.722892
231	0.0995671	0.350649	0.549784	0.727273
223	0.130045	0.331839	0.538117	0.726457
241	0.107884	0.352697	0.539419	0.688797
226	0.10177	0.269912	0.628319	0.734513
252	0.0873016	0.353175	0.559524	0.72619
235	0.12766	0.319149	0.553191	0.731915
235	0.093617	0.268085	0.638298	0.73617
222	0.103604	0.274775	0.621622	0.734234
259	0.0733591	0.359073	0.567568	0.683398
225	0.106667	0.315556	0.577778	0.72
217	0.138249	0.294931	0.56682	0.728111
232	0.103448	0.262931	0.633621	0.698276
226	0.115044	0.340708	0.544248	0.721239
239	0.121339	0.343096	0.535565	0.698745
253	0.0909091	0.268775	0.640316	0.73913
224	0.09375	0.272321	0.633929	0.727679
260	0.103846	0.326923	0.569231	0.6
217	0.138249	0.294931	0.56682	0.728111
223	0.143498	0.295964	0.560538	0.730942
234	0.0982906	0.264957	0.636752	0.735043
232	0.12931	0.331897	0.538793	0.728448
238	0.12605	0.327731	0.546218	0.697479
226	0.110619	0.269912	0.619469	0.734513
251	0.0916335	0.258964	0.649402	0.741036
221	0.126697	0.280543	0.59276	0.733032
221	0.126697	0.325792	0.547511	0.723982
238	0.105042	0.327731	0.567227	0.726891
240	0.0875	0.291667	0.620833	0.729167
223	0.125561	0.278027	0.596413	0.730942
221	0.126697	0.330317	0.542986	0.723982
211	0.14218	0.274882	0.582938	0.725118
208	0.134615	0.274038	0.591346	0.721154
227	0.123348	0.334802	0.54185	0.722467
253	0.0790514	0.347826	0.573123	0.640316
274	0.0875912	0.288321	0.624088	0.737226
222	0.148649	0.288288	0.563063	0.738739
227	0.118943	0.295154	0.585903	0.735683
232	0.112069	0.306034	0.581897	0.728448
237	0.092827	0.28692	0.620253	0.704641
218	0.119266	0.275229	0.605505	0.733945
238	0.109244	0.348739	0.542017	0.726891
246	0.097561	0.329268	0.573171	0.715447
215	0.139535	0.269767	0.590698	0.730233
230	0.108696	0.352174	0.53913	0.686957
234	0.102564	0.350427	0.547009	0.692308
211	0.132701	0.270142	0.597156	0.725118
227	0.123348	0.295154	0.581498	0.735683
213	0.150235	0.309859	0.539906	0.71831
234	0.119658	0.346154	0.534188	0.692308
222	0.117117	0.279279	0.603604	0.72973
238	0.10084	0.357143	0.542017	0.689076
229	0.131004	0.305677	0.563319	0.733624
224	0.129464	0.272321	0.598214	0.736607
255	0.0862745	0.301961	0.611765	0.721569
219	0.136986	0.26484	0.598174	0.73516
234	0.115385	0.290598	0.594017	0.726496
212	0.15566	0.292453	0.551887	0.726415
233	0.124464	0.287554	0.587983	0.733906
220	0.122727	0.272727	0.604545	0.731818
260	0.0538462	0.365385	0.580769	0.680769
247	0.0890688	0.319838	0.591093	0.720648
244	0.0901639	0.307377	0.602459	0.713115
221	0.158371	0.280543	0.561086	0.737557
268	0.0559701	0.343284	0.600746	0.626866
211	0.137441	0.274882	0.587678	0.725118
243	0.0987654	0.349794	0.55144	0.72428
234	0.106838	0.264957	0.628205	0.735043
239	0.0878661	0.34728	0.564854	0.715481
232	0.0991379	0.297414	0.603448	0.698276
221	0.0995475	0.285068	0.615385	0.723982
229	0.126638	0.327511	0.545852	0.724891
226	0.132743	0.30531	0.561947	0.734513
220	0.127273	0.3	0.572727	0.731818
241	0.116183	0.340249	0.543568	0.73444
234	0.128205	0.299145	0.57265	0.730769
213	0.140845	0.2723	0.586854	0.7277
244	0.127049	0.32377	0.54918	0.737705
227	0.132159	0.30837	0.559471	0.731278
252	0.0952381	0.321429	0.583333	0.730159
244	0.0860656	0.352459	0.561475	0.721311
216	0.12963	0.296296	0.574074	0.726852
250	0.092	0.344	0.564	0.7
217	0.142857	0.271889	0.585253	0.732719
233	0.107296	0.347639	0.545064	0.716738
245	0.0897959	0.253061	0.657143	0.738776
220	0.140909	0.268182	0.590909	0.736364
239	0.117155	0.343096	0.539749	0.728033
228	0.122807	0.27193	0.605263	0.736842
220	0.118182	0.277273	0.604545	0.731818
259	0.0926641	0.312741	0.594595	0.683398
236	0.105932	0.351695	0.542373	0.690678
262	0.0839695	0.324427	0.591603	0.729008
225	0.133333	0.266667	0.6	0.737778
225	0.102222	0.271111	0.626667	0.728889
271	0.0774908	0.273063	0.649446	0.741697
252	0.0992063	0.361111	0.539683	0.718254
219	0.123288	0.283105	0.593607	0.73516
214	0.158879	0.294393	0.546729	0.724299
275	0.0618182	0.389091	0.549091	0.527273
218	0.133028	0.288991	0.577982	0.733945
228	0.118421	0.302632	0.578947	0.736842
211	0.14218	0.270142	0.587678	0.725118
217	0.147465	0.294931	0.557604	0.728111
222	0.148649	0.292793	0.558559	0.734234
240	0.1	0.354167	0.545833	0.6875
286	0.0559441	0.374126	0.56993	0.65035
213	0.15493	0.295775	0.549296	0.7277
228	0.122807	0.298246	0.578947	0.736842
221	0.0995475	0.285068	0.615385	0.728507
229	0.100437	0.262009	0.637555	0.694323
232	0.0991379	0.280172	0.62069	0.698276
241	0.0954357	0.286307	0.618257	0.651452
229	0.126638	0.31441	0.558952	0.733624
225	0.102222	0.275556	0.622222	0.737778
236	0.0889831	0.305085	0.605932	0.690678
217	0.133641	0.299539	0.56682	0.728111
227	0.105727	0.356828	0.537445	0.718062
235	0.093617	0.306383	0.6	0.693617
239	0.117155	0.338912	0.543933	0.719665
222	0.13964	0.274775	0.585586	0.734234
239	0.100418	0.359833	0.539749	0.723849
229	0.104803	0.336245	0.558952	0.724891
243	0.106996	0.349794	0.54321	0.720165
223	0.125561	0.282511	0.591928	0.730942
212	0.141509	0.273585	0.584906	0.726415
227	0.0969163	0.268722	0.634361	0.731278
239	0.100418	0.34728	0.552301	0.728033
234	0.0982906	0.290598	0.611111	0.700855
227	0.110132	0.356828	0.53304	0.713656
212	0.146226	0.273585	0.580189	0.726415
236	0.110169	0.258475	0.631356	0.737288
226	0.110619	0.287611	0.60177	0.734513
230	0.104348	0.295652	0.6	0.665217
208	0.144231	0.274038	0.581731	0.721154
222	0.135135	0.315315	0.54955	0.716216
217	0.156682	0.290323	0.552995	0.728111
226	0.0973451	0.269912	0.632743	0.730088
227	0.105727	0.356828	0.537445	0.713656
212	0.136792	0.273585	0.589623	0.726415
208	0.144231	0.269231	0.586538	0.721154
271	0.0590406	0.394834	0.546125	0.649446
224	0.102679	0.321429	0.575893	0.71875
248	0.0887097	0.346774	0.564516	0.685484
225	0.146667	0.297778	0.555556	0.737778
217	0.152074	0.285714	0.562212	0.732719
221	0.140271	0.271493	0.588235	0.733032
256	0.0703125	0.339844	0.589844	0.6875
243	0.0987654	0.325103	0.576132	0.679012
239	0.108787	0.297071	0.594142	0.740586
231	0.125541	0.316017	0.558442	0.727273
227	0.132159	0.317181	0.550661	0.731278
257	0.0661479	0.342412	0.59144	0.727626
264	0.0568182	0.32197	0.621212	0.700758
224	0.116071	0.294643	0.589286	0.732143
212	0.136792	0.273585	0.589623	0.726415
256	0.0859375	0.347656	0.566406	0.730469
218	0.119266	0.284404	0.59633	0.729358
225	0.12	0.328889	0.551111	0.724444
243	0.102881	0.353909	0.54321	0.720165
233	0.103004	0.287554	0.609442	0.729614
246	0.0813008	0.325203	0.593496	0.682927
239	0.100418	0.305439	0.594142	0.598326
230	0.0956522	0.269565	0.634783	0.73913
234	0.0940171	0.311966	0.594017	0.717949
243	0.0946502	0.296296	0.609053	0.670782
228	0.131579	0.298246	0.570175	0.72807
228	0.0964912	0.267544	0.635965	0.72807
220	0.136364	0.268182	0.595455	0.736364
236	0.0974576	0.292373	0.610169	0.728814
246	0.0853659	0.300813	0.613821	0.691057
223	0.112108	0.29148	0.596413	0.730942
222	0.135135	0.315315	0.54955	0.716216
269	0.0669145	0.386617	0.546468	0.535316
256	0.078125	0.28125	0.640625	0.730469
215	0.148837	0.302326	0.548837	0.725581
222	0.130631	0.31982	0.54955	0.720721
242	0.103306	0.35124	0.545455	0.714876
211	0.14218	0.265403	0.592417	0.725118
232	0.12931	0.318966	0.551724	0.724138
216	0.152778	0.296296	0.550926	0.726852
207	0.135266	0.270531	0.594203	0.719807
226	0.141593	0.29646	0.561947	0.738938
222	0.148649	0.288288	0.563063	0.734234
221	0.122172	0.271493	0.606335	0.733032
220	0.136364	0.272727	0.590909	0.736364
228	0.122807	0.342105	0.535088	0.723684
243	0.0987654	0.329218	0.572016	0.728395
215	0.144186	0.269767	0.586047	0.730233
242	0.0909091	0.338843	0.570248	0.719008
240	0.0833333	0.35	0.566667	0.7125
211	0.156398	0.2891	0.554502	0.725118
235	0.106383	0.353191	0.540426	0.689362
217	0.142857	0.267281	0.589862	0.732719
225	0.137778	0.32	0.542222	0.733333
264	0.0871212	0.284091	0.628788	0.734848
253	0.0988142	0.241107	0.660079	0.750988
253	0.083004	0.359684	0.557312	0.640316
223	0.143498	0.300448	0.556054	0.730942
219	0.150685	0.296804	0.552511	0.730594
249	0.0963855	0.353414	0.550201	0.722892
226	0.106195	0.358407	0.535398	0.716814
218	0.146789	0.293578	0.559633	0.729358
225	0.137778	0.324444	0.537778	0.724444
236	0.110169	0.258475	0.631356	0.733051
250	0.076	0.324	0.6	0.732
205	0.136585	0.273171	0.590244	0.717073
225	0.12	0.266667	0.613333	0.737778
238	0.109244	0.352941	0.537815	0.722689
255	0.0862745	0.313725	0.6	0.721569
215	0.144186	0.274419	0.581395	0.730233
247	0.0931174	0.299595	0.607287	0.720648
259	0.0733591	0.277992	0.648649	0.737452
229	0.10917	0.270742	0.620087	0.737991
232	0.103448	0.310345	0.586207	0.659483
240	0.0958333	0.3375	0.566667	0.725
225	0.124444	0.275556	0.6	0.737778
220	0.136364	0.304545	0.559091	0.727273
225	0.111111	0.275556	0.613333	0.728889
229	0.131004	0.310044	0.558952	0.733624
222	0.13964	0.324324	0.536036	0.720721
211	0.156398	0.293839	0.549763	0.725118
273	0.0586081	0.373626	0.567766	0.582418
235	0.102128	0.331915	0.565957	0.72766
217	0.124424	0.276498	0.599078	0.732719
257	0.0894942	0.307393	0.603113	0.735409
213	0.150235	0.295775	0.553991	0.7277
242	0.11157	0.347107	0.541322	0.727273
248	0.0927419	0.342742	0.564516	0.721774
246	0.097561	0.300813	0.601626	0.735772
238	0.092437	0.348739	0.558824	0.714286
223	0.134529	0.286996	0.578475	0.735426
235	0.106383	0.306383	0.587234	0.659574
237	0.113924	0.333333	0.552743	0.7173
205	0.15122	0.292683	0.556098	0.717073
250	0.104	0.304	0.592	0.716
235	0.102128	0.314894	0.582979	0.744681
209	0.148325	0.301435	0.550239	0.717703
222	0.166667	0.324324	0.509009	0.725225
204	0.137255	0.27451	0.588235	0.715686
218	0.146789	0.293578	0.559633	0.729358
257	0.0972763	0.361868	0.540856	0.63035
223	0.134529	0.273543	0.591928	0.735426
234	0.106838	0.350427	0.542735	0.717949
238	0.0966387	0.340336	0.563025	0.722689
224	0.138393	0.299107	0.5625	0.736607
242	0.0950413	0.309917	0.595041	0.673554
239	0.0962343	0.251046	0.65272	0.702929
236	0.0889831	0.275424	0.635593	0.737288
226	0.110619	0.269912	0.619469	0.734513
245	0.0857143	0.318367	0.595918	0.722449
250	0.084	0.288	0.628	0.688
220	0.15	0.295455	0.554545	0.731818
242	0.0950413	0.322314	0.582645	0.719008
234	0.0982906	0.264957	0.636752	0.735043
242	0.103306	0.322314	0.57438	0.727273
241	0.0954357	0.311203	0.593361	0.701245
224	0.138393	0.303571	0.558036	0.736607
235	0.106383	0.353191	0.540426	0.719149
244	0.0942623	0.319672	0.586066	0.713115
256	0.09375	0.308594	0.597656	0.664062
222	0.135135	0.301802	0.563063	0.725225
231	0.0995671	0.285714	0.614719	0.69697
262	0.0877863	0.293893	0.618321	0.736641
223	0.134529	0.304933	0.560538	0.726457
237	0.105485	0.341772	0.552743	0.691983
248	0.0967742	0.334677	0.568548	0.717742
231	0.108225	0.290043	0.601732	0.74026
247	0.0931174	0.307692	0.59919	0.736842
239	0.0878661	0.334728	0.577406	0.715481
217	0.142857	0.299539	0.557604	0.728111
254	0.0944882	0.318898	0.586614	0.637795
237	0.0970464	0.261603	0.64135	0.734177
235	0.0851064	0.27234	0.642553	0.73617
223	0.134529	0.269058	0.596413	0.735426
234	0.106838	0.350427	0.542735	0.717949
236	0.0889831	0.338983	0.572034	0.716102
217	0.152074	0.299539	0.548387	0.728111
246	0.0894309	0.304878	0.605691	0.723577
227	0.140969	0.303965	0.555066	0.735683
236	0.101695	0.313559	0.584746	0.70339
229	0.0960699	0.292576	0.611354	0.720524
233	0.107296	0.304721	0.587983	0.738197
247	0.101215	0.319838	0.578947	0.676113
228	0.153509	0.337719	0.508772	0.732456
216	0.143519	0.287037	0.569444	0.726852
221	0.144796	0.298643	0.556561	0.733032
233	0.107296	0.347639	0.545064	0.716738
239	0.0920502	0.338912	0.569038	0.715481
256	0.0898438	0.316406	0.59375	0.664062
261	0.0804598	0.283525	0.636015	0.739464
229	0.117904	0.327511	0.554585	0.716157
228	0.105263	0.29386	0.600877	0.723684
249	0.0843373	0.337349	0.578313	0.726908
226	0.141593	0.309735	0.548673	0.730088
232	0.12931	0.349138	0.521552	0.724138
244	0.0983607	0.32377	0.577869	0.713115
223	0.143498	0.295964	0.560538	0.735426
233	0.0944206	0.304721	0.600858	0.656652
239	0.0920502	0.334728	0.573222	0.715481
226	0.128319	0.300885	0.570796	0.734513
232	0.107759	0.353448	0.538793	0.719828
239	0.0920502	0.343096	0.564854	0.715481
214	0.154206	0.313084	0.53271	0.724299
255	0.0980392	0.309804	0.592157	0.639216
220	0.136364	0.304545	0.559091	0.731818
237	0.101266	0.35865	0.540084	0.691983
228	0.109649	0.298246	0.592105	0.732456
224	0.151786	0.299107	0.549107	0.736607
231	0.0995671	0.311688	0.588745	0.662338
237	0.092827	0.341772	0.565401	0.71308
213	0.14554	0.300469	0.553991	0.723005
263	0.0874525	0.269962	0.642586	0.741445
221	0.135747	0.303167	0.561086	0.728507
249	0.0963855	0.293173	0.610442	0.73494
234	0.0940171	0.303419	0.602564	0.692308
224	0.133929	0.290179	0.575893	0.741071
230	0.126087	0.330435	0.543478	0.730435
238	0.0966387	0.340336	0.563025	0.722689
226	0.119469	0.323009	0.557522	0.730088
258	0.0813953	0.290698	0.627907	0.736434
224	0.133929	0.303571	0.5625	0.723214
214	0.149533	0.280374	0.570093	0.728972
222	0.135135	0.27027	0.594595	0.734234
241	0.107884	0.356846	0.53527	0.721992
242	0.0909091	0.27686	0.632231	0.702479
237	0.0886076	0.337553	0.57384	0.7173
220	0.136364	0.3	0.563636	0.727273
231	0.108225	0.316017	0.575758	0.69697
215	0.148837	0.269767	0.581395	0.730233
245	0.114286	0.318367	0.567347	0.702041
235	0.102128	0.348936	0.548936	0.723404
237	0.113924	0.295359	0.590717	0.729958
234	0.0982906	0.299145	0.602564	0.735043
254	0.0826772	0.326772	0.590551	0.724409
229	0.126638	0.318777	0.554585	0.720524
244	0.0860656	0.327869	0.586066	0.680328
240	0.0916667	0.3375	0.570833	0.729167
217	0.138249	0.299539	0.562212	0.728111
243	0.0987654	0.279835	0.621399	0.707819
244	0.0942623	0.319672	0.586066	0.668033
220	0.154545	0.295455	0.55	0.731818
248	0.0887097	0.326613	0.584677	0.729839
219	0.150685	0.296804	0.552511	0.730594
242	0.103306	0.367769	0.528926	0.72314
234	0.0982906	0.354701	0.547009	0.722222
218	0.146789	0.284404	0.568807	0.733945
219	0.146119	0.287671	0.56621	0.73516
247	0.097166	0.336032	0.566802	0.724696
236	0.122881	0.292373	0.584746	0.733051
240	0.125	0.308333	0.566667	0.7375
223	0.143498	0.295964	0.560538	0.735426
246	0.105691	0.349593	0.544715	0.731707
234	0.102564	0.354701	0.542735	0.722222
219	0.136986	0.296804	0.56621	0.730594
251	0.0876494	0.266932	0.645418	0.741036
240	0.129167	0.3	0.570833	0.733333
245	0.102041	0.35102	0.546939	0.693878
237	0.126582	0.312236	0.561181	0.729958
232	0.0991379	0.353448	0.547414	0.724138
219	0.150685	0.273973	0.575342	0.73516
233	0.103004	0.356223	0.540773	0.72103
238	0.12605	0.306723	0.567227	0.731092
227	0.140969	0.303965	0.555066	0.735683
250	0.076	0.328	0.596	0.692
245	0.102041	0.281633	0.616327	0.746939
211	0.14218	0.270142	0.587678	0.725118
247	0.0931174	0.319838	0.587045	0.728745
234	0.0982906	0.350427	0.551282	0.722222
212	0.141509	0.278302	0.580189	0.726415
218	0.146789	0.270642	0.582569	0.733945
240	0.1	0.3125	0.5875	0.691667
247	0.0850202	0.352227	0.562753	0.720648
243	0.0987654	0.312757	0.588477	0.72428
243	0.102881	0.337449	0.559671	0.720165
214	0.149533	0.299065	0.551402	0.724299
236	0.105932	0.288136	0.605932	0.699153
214	0.149533	0.271028	0.579439	0.728972
244	0.102459	0.360656	0.536885	0.729508
250	0.096	0.32	0.584	0.592
237	0.130802	0.320675	0.548523	0.729958
216	0.162037	0.291667	0.546296	0.731481
240	0.0958333	0.320833	0.583333	0.725
233	0.103004	0.351931	0.545064	0.72103
208	0.144231	0.269231	0.586538	0.721154
238	0.105042	0.289916	0.605042	0.743697
216	0.157407	0.287037	0.555556	0.731481
245	0.118367	0.314286	0.567347	0.702041
244	0.0901639	0.282787	0.627049	0.737705
219	0.155251	0.287671	0.557078	0.73516
216	0.152778	0.259259	0.587963	0.731481
211	0.137441	0.279621	0.582938	0.725118
245	0.0897959	0.338776	0.571429	0.722449
229	0.117904	0.292576	0.58952	0.737991
241	0.124481	0.319502	0.556017	0.73029
238	0.117647	0.357143	0.52521	0.726891
244	0.114754	0.336066	0.54918	0.72541
250	0.1	0.304	0.596	0.736
233	0.111588	0.317597	0.570815	0.729614
209	0.133971	0.267943	0.598086	0.722488
221	0.144796	0.298643	0.556561	0.728507
230	0.130435	0.343478	0.526087	0.730435
250	0.104	0.32	0.576	0.72
221	0.131222	0.303167	0.565611	0.733032
213	0.15493	0.323944	0.521127	0.723005
209	0.133971	0.267943	0.598086	0.722488
218	0.178899	0.321101	0.5	0.720183
224	0.138393	0.325893	0.535714	0.727679
224	0.133929	0.308036	0.558036	0.727679
253	0.0909091	0.300395	0.608696	0.671937
224	0.133929	0.308036	0.558036	0.723214
219	0.141553	0.273973	0.584475	0.73516
219	0.150685	0.296804	0.552511	0.730594
224	0.133929	0.290179	0.575893	0.727679
238	0.0966387	0.327731	0.57563	0.722689
238	0.0966387	0.302521	0.60084	0.668067
252	0.0833333	0.31746	0.599206	0.694444
235	0.148936	0.331915	0.519149	0.719149
225	0.137778	0.328889	0.533333	0.724444
213	0.14554	0.295775	0.558685	0.7277
220	0.15	0.290909	0.559091	0.736364
211	0.156398	0.317536	0.526066	0.7109
212	0.150943	0.29717	0.551887	0.721698
222	0.162162	0.315315	0.522523	0.725225
207	0.154589	0.289855	0.555556	0.719807
223	0.147982	0.282511	0.569507	0.73991
231	0.12987	0.30303	0.5671	0.735931
238	0.117647	0.357143	0.52521	0.726891
221	0.117647	0.276018	0.606335	0.733032
240	0.1	0.3625	0.5375	0.725
234	0.0940171	0.350427	0.555556	0.722222
224	0.102679	0.272321	0.625	0.732143
253	0.083004	0.304348	0.612648	0.699605
251	0.103586	0.338645	0.557769	0.633466
223	0.147982	0.300448	0.55157	0.730942
242	0.0909091	0.309917	0.599174	0.72314
222	0.13964	0.301802	0.558559	0.734234
222	0.13964	0.306306	0.554054	0.738739
242	0.0909091	0.256198	0.652893	0.739669
237	0.0970464	0.303797	0.599156	0.654008
246	0.0853659	0.313008	0.601626	0.723577
228	0.114035	0.27193	0.614035	0.736842
241	0.107884	0.352697	0.539419	0.73029
249	0.0883534	0.325301	0.586345	0.682731
224	0.107143	0.330357	0.5625	0.727679
237	0.105485	0.35443	0.540084	0.687764
243	0.0946502	0.325103	0.580247	0.711934
241	0.0954357	0.261411	0.643154	0.742739
223	0.130045	0.29148	0.578475	0.735426
227	0.110132	0.277533	0.612335	0.735683
233	0.107296	0.351931	0.540773	0.716738
238	0.10084	0.336134	0.563025	0.722689
238	0.0966387	0.315126	0.588235	0.718487
231	0.103896	0.34632	0.549784	0.722944
232	0.107759	0.357759	0.534483	0.719828
232	0.103448	0.301724	0.594828	0.732759
224	0.129464	0.294643	0.575893	0.736607
237	0.0970464	0.303797	0.599156	0.666667
239	0.108787	0.334728	0.556485	0.728033
230	0.108696	0.356522	0.534783	0.717391
246	0.0894309	0.317073	0.593496	0.723577
249	0.0963855	0.353414	0.550201	0.686747
233	0.137339	0.334764	0.527897	0.729614
229	0.122271	0.336245	0.541485	0.729258
246	0.101626	0.337398	0.560976	0.682927
223	0.134529	0.309417	0.556054	0.726457
221	0.144796	0.303167	0.552036	0.733032
227	0.136564	0.334802	0.528634	0.726872
239	0.100418	0.338912	0.560669	0.732218
246	0.0894309	0.313008	0.597561	0.719512
251	0.0956175	0.346614	0.557769	0.685259
229	0.126638	0.336245	0.537118	0.729258
223	0.143498	0.295964	0.560538	0.735426
228	0.140351	0.307018	0.552632	0.732456
243	0.090535	0.312757	0.596708	0.72428
257	0.0856031	0.303502	0.610895	0.696498
229	0.113537	0.310044	0.576419	0.724891
238	0.113445	0.357143	0.529412	0.718487
226	0.128319	0.323009	0.548673	0.730088
251	0.0836653	0.322709	0.593625	0.729084
235	0.157447	0.353191	0.489362	0.714894
221	0.158371	0.303167	0.538462	0.733032
223	0.134529	0.304933	0.560538	0.735426
216	0.152778	0.300926	0.546296	0.726852
211	0.161137	0.303318	0.535545	0.71564
233	0.128755	0.309013	0.562232	0.729614
228	0.100877	0.302632	0.596491	0.662281
257	0.077821	0.29572	0.626459	0.735409
234	0.102564	0.286325	0.611111	0.739316
245	0.0979592	0.326531	0.57551	0.714286
215	0.162791	0.306977	0.530233	0.730233
247	0.097166	0.34413	0.558704	0.696356
228	0.105263	0.315789	0.578947	0.723684
237	0.130802	0.320675	0.548523	0.729958
257	0.0622568	0.361868	0.575875	0.677043
238	0.12605	0.319328	0.554622	0.726891
214	0.158879	0.28972	0.551402	0.728972
207	0.135266	0.270531	0.594203	0.719807
214	0.158879	0.294393	0.546729	0.728972
215	0.144186	0.297674	0.55814	0.725581
224	0.111607	0.272321	0.616071	0.732143
252	0.111111	0.34127	0.547619	0.702381
232	0.112069	0.327586	0.560345	0.728448
208	0.134615	0.269231	0.596154	0.721154
241	0.0954357	0.319502	0.585062	0.721992
206	0.135922	0.271845	0.592233	0.718447
247	0.0931174	0.340081	0.566802	0.724696
224	0.111607	0.290179	0.598214	0.732143
251	0.0996016	0.330677	0.569721	0.685259
230	0.16087	0.347826	0.491304	0.717391
251	0.0677291	0.350598	0.581673	0.681275
245	0.0938776	0.326531	0.579592	0.714286
218	0.142202	0.293578	0.56422	0.729358
225	0.133333	0.297778	0.568889	0.737778
224	0.151786	0.321429	0.526786	0.736607
262	0.0763359	0.301527	0.622137	0.732824
245	0.0938776	0.379592	0.526531	0.628571
214	0.140187	0.271028	0.588785	0.728972

## Sheet: Supp. Fig. 8bcde
num_contacts	ave_index	highfru_percent	minfru_percent	neutral_percent
66	0.328379	0.272727	0.393939	0.333333
70	0.230071	0.2	0.328571	0.471429
62	0.194887	0.209677	0.306452	0.483871
53	-0.0124151	0.377358	0.339623	0.283019
69	0.357783	0.15942	0.333333	0.507246
77	0.399506	0.194805	0.363636	0.441558
63	0.219952	0.190476	0.301587	0.507937
65	0.111954	0.230769	0.292308	0.476923
64	0.154266	0.234375	0.328125	0.4375
64	0.295797	0.21875	0.359375	0.421875
77	0.417909	0.194805	0.376623	0.428571
66	0.154258	0.212121	0.30303	0.484848
64	0.238219	0.1875	0.296875	0.515625
55	0.0662	0.290909	0.345455	0.363636
76	0.428118	0.171053	0.381579	0.447368
96	0.552677	0.15625	0.4375	0.40625
66	0.157985	0.227273	0.30303	0.469697
60	0.1482	0.266667	0.316667	0.416667
60	0.117183	0.283333	0.3	0.416667
69	0.224594	0.231884	0.318841	0.449275
71	0.41631	0.211268	0.380282	0.408451
60	0.140617	0.25	0.316667	0.433333
62	0.2235	0.241935	0.322581	0.435484
54	0.0306111	0.314815	0.333333	0.351852
81	0.367235	0.17284	0.333333	0.493827
115	0.53013	0.130435	0.443478	0.426087
60	0.128117	0.283333	0.316667	0.4
58	0.0495862	0.275862	0.310345	0.413793
57	0.0959474	0.298246	0.280702	0.421053
63	0.30454	0.222222	0.349206	0.428571
79	0.42981	0.189873	0.405063	0.405063
69	0.210754	0.217391	0.318841	0.463768
68	0.118912	0.25	0.25	0.5
54	0.0325556	0.333333	0.333333	0.333333
67	0.284642	0.208955	0.313433	0.477612
66	0.340303	0.272727	0.393939	0.333333
57	0.101228	0.350877	0.350877	0.298246
54	0.000722222	0.388889	0.314815	0.296296
55	0.072	0.345455	0.363636	0.290909
74	0.341081	0.189189	0.378378	0.432432
68	0.363294	0.294118	0.426471	0.279412
57	0.0644211	0.280702	0.280702	0.438596
57	0.0997018	0.263158	0.350877	0.385965
54	0.003	0.37037	0.351852	0.277778
60	0.0374833	0.283333	0.3	0.416667
63	0.25027	0.31746	0.380952	0.301587
54	0.0417407	0.37037	0.314815	0.314815
56	0.0772143	0.339286	0.339286	0.321429
54	0.00422222	0.37037	0.351852	0.277778
86	0.412267	0.116279	0.348837	0.534884
63	0.247698	0.31746	0.380952	0.301587
57	0.160667	0.22807	0.333333	0.438596
53	-0.00784906	0.396226	0.339623	0.264151
55	-0.0469636	0.418182	0.309091	0.272727
63	0.29254	0.285714	0.380952	0.333333
57	0.138684	0.22807	0.333333	0.438596
57	0.109754	0.263158	0.333333	0.403509
57	0.10807	0.263158	0.298246	0.438596
57	0.105509	0.263158	0.315789	0.421053
63	0.275698	0.269841	0.349206	0.380952
61	0.253475	0.311475	0.360656	0.327869
66	0.315545	0.242424	0.378788	0.378788
62	0.256774	0.290323	0.370968	0.33871
58	0.0834483	0.37931	0.310345	0.310345
63	0.163889	0.301587	0.333333	0.365079
71	0.349606	0.225352	0.366197	0.408451
62	0.272677	0.241935	0.370968	0.387097
68	0.378868	0.176471	0.367647	0.455882
63	0.308476	0.269841	0.380952	0.349206
65	0.299354	0.230769	0.323077	0.446154
61	0.229443	0.245902	0.360656	0.393443
74	0.329324	0.216216	0.337838	0.445946
90	0.426122	0.166667	0.388889	0.444444
58	0.0898276	0.37931	0.310345	0.310345
67	0.36009	0.223881	0.38806	0.38806
64	0.330359	0.25	0.359375	0.390625
59	0.150542	0.355932	0.322034	0.322034
58	0.0828621	0.37931	0.310345	0.310345
81	0.453	0.185185	0.395062	0.419753
61	0.255295	0.229508	0.360656	0.409836
76	0.406605	0.197368	0.355263	0.447368
63	0.290365	0.269841	0.380952	0.349206
60	0.226067	0.3	0.366667	0.333333
69	0.367739	0.15942	0.333333	0.507246
64	0.348625	0.25	0.375	0.375
58	0.0846207	0.37931	0.310345	0.310345
67	0.376343	0.208955	0.373134	0.41791
64	0.347187	0.25	0.359375	0.390625
60	0.19525	0.333333	0.366667	0.3
66	0.316985	0.227273	0.333333	0.439394
75	0.438987	0.173333	0.373333	0.453333
61	0.233623	0.245902	0.360656	0.393443
68	0.384176	0.176471	0.352941	0.470588
60	0.221417	0.3	0.366667	0.333333
69	0.375522	0.173913	0.347826	0.478261
64	0.319703	0.25	0.375	0.375
58	0.0859483	0.37931	0.310345	0.310345
68	0.383485	0.161765	0.382353	0.455882
63	0.340571	0.253968	0.365079	0.380952
59	0.175254	0.355932	0.322034	0.322034
74	0.344527	0.202703	0.337838	0.459459
59	0.193898	0.355932	0.338983	0.305085
73	0.294301	0.219178	0.30137	0.479452
58	0.107621	0.37931	0.310345	0.310345
69	0.367275	0.15942	0.333333	0.507246
81	0.439901	0.185185	0.358025	0.45679
62	0.233516	0.290323	0.354839	0.354839
78	0.455692	0.153846	0.371795	0.474359
60	0.176033	0.333333	0.333333	0.333333
63	0.327365	0.285714	0.380952	0.333333
77	0.378623	0.194805	0.324675	0.480519
60	0.13595	0.383333	0.316667	0.3
68	0.415382	0.161765	0.367647	0.470588
64	0.299094	0.265625	0.375	0.359375
62	0.248597	0.258065	0.354839	0.387097
69	0.407812	0.115942	0.333333	0.550725
65	0.291708	0.261538	0.369231	0.369231
61	0.250492	0.245902	0.360656	0.393443
70	0.397243	0.185714	0.342857	0.471429
71	0.319394	0.197183	0.352113	0.450704
70	0.331214	0.228571	0.357143	0.414286
68	0.374956	0.220588	0.382353	0.397059
60	0.133433	0.383333	0.316667	0.3
67	0.267373	0.238806	0.358209	0.402985
63	0.274079	0.269841	0.365079	0.365079
58	0.159276	0.327586	0.344828	0.327586
71	0.342296	0.211268	0.366197	0.422535
65	0.306938	0.2	0.353846	0.446154
68	0.376853	0.205882	0.382353	0.411765
59	0.187644	0.338983	0.355932	0.305085
62	0.254274	0.290323	0.370968	0.33871
77	0.420948	0.194805	0.415584	0.38961
61	0.240049	0.344262	0.360656	0.295082
59	0.142695	0.355932	0.322034	0.322034
62	0.253081	0.274194	0.354839	0.370968
63	0.329667	0.285714	0.380952	0.333333
75	0.377667	0.173333	0.36	0.466667
68	0.401691	0.176471	0.352941	0.470588
64	0.357531	0.25	0.359375	0.390625
63	0.271492	0.269841	0.365079	0.365079
60	0.223333	0.266667	0.35	0.383333
82	0.424317	0.170732	0.390244	0.439024
72	0.339361	0.194444	0.333333	0.472222
62	0.25279	0.290323	0.370968	0.33871
77	0.423662	0.194805	0.415584	0.38961
61	0.230443	0.327869	0.360656	0.311475
59	0.192017	0.305085	0.355932	0.338983
70	0.281614	0.214286	0.342857	0.442857
64	0.313641	0.265625	0.359375	0.375
68	0.376279	0.220588	0.382353	0.397059
68	0.402853	0.176471	0.352941	0.470588
68	0.394353	0.205882	0.367647	0.426471
63	0.26619	0.238095	0.349206	0.412698
61	0.269393	0.295082	0.360656	0.344262
62	0.265177	0.241935	0.354839	0.403226
108	0.550481	0.138889	0.425926	0.435185
61	0.218951	0.327869	0.360656	0.311475
59	0.193458	0.305085	0.355932	0.338983
62	0.245339	0.274194	0.354839	0.370968
64	0.371609	0.25	0.390625	0.359375
69	0.421246	0.217391	0.391304	0.391304
69	0.36771	0.15942	0.333333	0.507246
67	0.389881	0.19403	0.373134	0.432836
59	0.203051	0.322034	0.355932	0.322034
66	0.297758	0.227273	0.333333	0.439394
65	0.323477	0.230769	0.369231	0.4
62	0.274597	0.241935	0.370968	0.387097
76	0.413658	0.197368	0.355263	0.447368
61	0.229164	0.311475	0.360656	0.327869
103	0.624359	0.126214	0.475728	0.398058
61	0.256344	0.278689	0.360656	0.360656
60	0.20365	0.3	0.366667	0.333333
70	0.456929	0.157143	0.385714	0.457143
65	0.325523	0.246154	0.369231	0.384615
72	0.339111	0.180556	0.333333	0.486111
68	0.378309	0.191176	0.338235	0.470588
70	0.327286	0.214286	0.342857	0.442857
74	0.376189	0.175676	0.351351	0.472973
78	0.420667	0.166667	0.358974	0.474359
65	0.328738	0.246154	0.338462	0.415385
65	0.355954	0.246154	0.369231	0.384615
76	0.39175	0.157895	0.368421	0.473684
62	0.301452	0.274194	0.354839	0.370968
61	0.233459	0.295082	0.360656	0.344262
117	0.546162	0.0940171	0.418803	0.487179
59	0.146763	0.355932	0.322034	0.322034
63	0.262143	0.269841	0.349206	0.380952
59	0.140729	0.355932	0.322034	0.322034
67	0.380373	0.238806	0.38806	0.373134
59	0.122797	0.355932	0.322034	0.322034
61	0.149246	0.344262	0.344262	0.311475
65	0.288031	0.230769	0.353846	0.415385
58	0.0913276	0.37931	0.310345	0.310345
58	0.0913276	0.362069	0.310345	0.327586
59	0.132864	0.355932	0.322034	0.322034
72	0.34575	0.208333	0.347222	0.444444
81	0.419568	0.17284	0.382716	0.444444
79	0.373481	0.177215	0.35443	0.468354
76	0.288	0.223684	0.315789	0.460526
72	0.337778	0.194444	0.333333	0.472222
80	0.455363	0.1625	0.4	0.4375
58	0.0928276	0.37931	0.310345	0.310345
97	0.485433	0.0721649	0.340206	0.587629
69	0.411203	0.217391	0.391304	0.391304
58	0.0892069	0.37931	0.310345	0.310345
74	0.38327	0.189189	0.378378	0.432432
61	0.239426	0.278689	0.360656	0.360656
60	0.191217	0.333333	0.35	0.316667
58	0.0892414	0.37931	0.310345	0.310345
59	0.150356	0.322034	0.355932	0.322034
60	0.19135	0.316667	0.35	0.333333
60	0.140117	0.35	0.333333	0.316667
60	0.2493	0.3	0.366667	0.333333
59	0.119831	0.355932	0.322034	0.322034
71	0.331634	0.225352	0.352113	0.422535
97	0.661814	0.0618557	0.463918	0.474227
63	0.297397	0.253968	0.365079	0.380952
59	0.124966	0.355932	0.322034	0.322034
58	0.0830345	0.37931	0.310345	0.310345
84	0.569393	0.0952381	0.380952	0.52381
60	0.186467	0.316667	0.35	0.333333
58	0.0833103	0.37931	0.310345	0.310345
83	0.494506	0.13253	0.39759	0.46988
63	0.264095	0.269841	0.349206	0.380952
60	0.279617	0.233333	0.366667	0.4
68	0.360441	0.205882	0.352941	0.441176
65	0.321108	0.261538	0.369231	0.369231
60	0.2648	0.266667	0.366667	0.366667
64	0.352531	0.265625	0.390625	0.34375
66	0.3155	0.242424	0.348485	0.409091
64	0.364547	0.25	0.375	0.375
60	0.234833	0.283333	0.366667	0.35
66	0.338955	0.257576	0.393939	0.348485
64	0.363016	0.25	0.375	0.375
59	0.166627	0.322034	0.355932	0.322034
69	0.397362	0.202899	0.391304	0.405797
63	0.348746	0.253968	0.349206	0.396825
61	0.236426	0.295082	0.344262	0.360656
75	0.37112	0.2	0.36	0.44
60	0.245717	0.266667	0.366667	0.366667
69	0.384783	0.173913	0.391304	0.434783
63	0.273968	0.269841	0.365079	0.365079
62	0.294113	0.241935	0.370968	0.387097
59	0.219729	0.271186	0.355932	0.372881
82	0.477915	0.109756	0.341463	0.54878
63	0.303349	0.253968	0.365079	0.380952
59	0.152627	0.338983	0.322034	0.338983
70	0.313214	0.214286	0.342857	0.442857
63	0.341984	0.269841	0.380952	0.349206
72	0.323861	0.236111	0.319444	0.444444
66	0.344485	0.19697	0.348485	0.454545
61	0.273344	0.229508	0.360656	0.409836
104	0.42525	0.144231	0.375	0.480769
59	0.179559	0.338983	0.338983	0.322034
60	0.1986	0.333333	0.366667	0.3
62	0.229	0.258065	0.33871	0.403226
63	0.284556	0.269841	0.349206	0.380952
72	0.298833	0.263889	0.333333	0.402778
60	0.25045	0.3	0.366667	0.333333
65	0.250846	0.230769	0.338462	0.430769
59	0.140983	0.338983	0.338983	0.322034
61	0.245262	0.295082	0.360656	0.344262
65	0.299538	0.230769	0.369231	0.4
65	0.300308	0.230769	0.369231	0.4
60	0.173117	0.333333	0.35	0.316667
61	0.259459	0.278689	0.360656	0.360656
58	0.0813103	0.37931	0.310345	0.310345
58	0.0847586	0.37931	0.310345	0.310345
63	0.333063	0.285714	0.380952	0.333333
91	0.495341	0.153846	0.43956	0.406593
72	0.374028	0.152778	0.333333	0.513889
58	0.0985	0.362069	0.310345	0.327586
60	0.240067	0.3	0.366667	0.333333
63	0.307571	0.285714	0.365079	0.349206
70	0.330957	0.214286	0.342857	0.442857
58	0.137224	0.327586	0.327586	0.344828
65	0.344354	0.261538	0.369231	0.369231
70	0.4174	0.2	0.371429	0.428571
58	0.0838793	0.37931	0.310345	0.310345
72	0.320625	0.236111	0.347222	0.416667
72	0.368653	0.222222	0.361111	0.416667
58	0.0830517	0.37931	0.310345	0.310345
60	0.1878	0.333333	0.35	0.316667
60	0.131533	0.35	0.333333	0.316667
72	0.338778	0.236111	0.347222	0.416667
60	0.214433	0.3	0.35	0.35
74	0.414378	0.216216	0.364865	0.418919
61	0.23941	0.278689	0.360656	0.360656
59	0.183085	0.355932	0.355932	0.288136
71	0.396268	0.183099	0.380282	0.43662
58	0.114828	0.362069	0.310345	0.327586
64	0.277094	0.28125	0.359375	0.359375
58	0.0592931	0.37931	0.310345	0.310345
62	0.216677	0.274194	0.322581	0.403226
59	0.178373	0.322034	0.355932	0.322034
83	0.517241	0.0843373	0.385542	0.53012
69	0.424145	0.188406	0.376812	0.434783
70	0.408386	0.2	0.371429	0.428571
58	0.0576034	0.37931	0.310345	0.310345
100	0.53587	0.08	0.4	0.52
58	0.0797069	0.37931	0.310345	0.310345
67	0.38209	0.208955	0.38806	0.402985
62	0.298032	0.258065	0.370968	0.370968
68	0.443809	0.220588	0.382353	0.397059
70	0.274314	0.214286	0.328571	0.457143
61	0.217033	0.262295	0.360656	0.377049
63	0.275794	0.269841	0.349206	0.380952
60	0.24215	0.283333	0.366667	0.35
59	0.168322	0.338983	0.338983	0.322034
64	0.308203	0.265625	0.359375	0.375
63	0.256921	0.269841	0.365079	0.365079
58	0.0795	0.37931	0.310345	0.310345
64	0.298875	0.28125	0.359375	0.359375
61	0.247738	0.278689	0.360656	0.360656
68	0.366088	0.191176	0.338235	0.470588
68	0.423588	0.220588	0.397059	0.382353
59	0.148441	0.338983	0.322034	0.338983
75	0.3732	0.186667	0.36	0.453333
58	0.0886897	0.37931	0.310345	0.310345
66	0.388182	0.242424	0.393939	0.363636
64	0.298578	0.203125	0.34375	0.453125
58	0.088069	0.37931	0.310345	0.310345
65	0.325615	0.246154	0.338462	0.415385
60	0.2074	0.3	0.35	0.35
59	0.197831	0.305085	0.355932	0.338983
82	0.451829	0.158537	0.390244	0.45122
73	0.338849	0.232877	0.356164	0.410959
71	0.444085	0.183099	0.394366	0.422535
59	0.157119	0.322034	0.355932	0.322034
61	0.250115	0.245902	0.360656	0.393443
70	0.295271	0.171429	0.314286	0.514286
71	0.450268	0.211268	0.408451	0.380282
58	0.0966207	0.344828	0.327586	0.327586
59	0.139729	0.355932	0.322034	0.322034
130	0.566446	0.0692308	0.384615	0.546154
58	0.106103	0.327586	0.310345	0.362069
60	0.20865	0.3	0.35	0.35
58	0.0796552	0.37931	0.310345	0.310345
59	0.124814	0.355932	0.322034	0.322034
59	0.187915	0.355932	0.355932	0.288136
75	0.39352	0.2	0.386667	0.413333
100	0.53246	0.07	0.38	0.55
58	0.0707586	0.37931	0.310345	0.310345
60	0.204117	0.333333	0.35	0.316667
60	0.23885	0.266667	0.366667	0.366667
70	0.291286	0.214286	0.342857	0.442857
70	0.306929	0.2	0.342857	0.457143
84	0.393929	0.178571	0.345238	0.47619
61	0.259393	0.262295	0.344262	0.393443
59	0.219271	0.271186	0.355932	0.372881
73	0.390014	0.191781	0.342466	0.465753
59	0.138949	0.355932	0.322034	0.322034
64	0.359719	0.25	0.359375	0.390625
72	0.373556	0.194444	0.347222	0.458333
67	0.33303	0.238806	0.313433	0.447761
59	0.171034	0.322034	0.355932	0.322034
66	0.386788	0.242424	0.378788	0.378788
63	0.317143	0.253968	0.365079	0.380952
68	0.364235	0.235294	0.382353	0.382353
60	0.16595	0.333333	0.35	0.316667
58	0.0842069	0.37931	0.310345	0.310345
61	0.253902	0.245902	0.360656	0.393443
65	0.336738	0.261538	0.369231	0.369231
70	0.330743	0.2	0.357143	0.442857
65	0.361677	0.246154	0.369231	0.384615
58	0.086431	0.37931	0.310345	0.310345
62	0.181226	0.290323	0.33871	0.370968
60	0.23525	0.266667	0.366667	0.366667
77	0.347455	0.194805	0.363636	0.441558
58	0.081069	0.37931	0.310345	0.310345
63	0.236048	0.31746	0.380952	0.301587
59	0.111102	0.372881	0.305085	0.322034
61	0.255869	0.245902	0.360656	0.393443
65	0.356031	0.246154	0.369231	0.384615
58	0.0827414	0.37931	0.310345	0.310345
58	0.083069	0.37931	0.310345	0.310345
95	0.532947	0.126316	0.421053	0.452632
63	0.310238	0.253968	0.365079	0.380952
78	0.442385	0.192308	0.410256	0.397436
59	0.123525	0.355932	0.322034	0.322034
58	0.0606552	0.37931	0.310345	0.310345
59	0.163492	0.322034	0.355932	0.322034
80	0.46485	0.1125	0.3625	0.525
78	0.406436	0.192308	0.397436	0.410256
62	0.302903	0.258065	0.370968	0.370968
63	0.263905	0.269841	0.349206	0.380952
61	0.25823	0.278689	0.360656	0.360656
70	0.480214	0.128571	0.357143	0.514286
79	0.42838	0.113924	0.379747	0.506329
60	0.22155	0.316667	0.35	0.333333
58	0.0837759	0.37931	0.310345	0.310345
69	0.384043	0.188406	0.362319	0.449275
59	0.187797	0.322034	0.338983	0.338983
62	0.27321	0.274194	0.354839	0.370968
68	0.364029	0.220588	0.367647	0.411765
63	0.278079	0.238095	0.349206	0.412698
78	0.415615	0.153846	0.358974	0.487179
96	0.42726	0.166667	0.364583	0.46875
60	0.247883	0.25	0.35	0.4
66	0.335545	0.227273	0.333333	0.439394
80	0.402813	0.1875	0.3625	0.45
62	0.226548	0.274194	0.33871	0.387097
62	0.255581	0.241935	0.354839	0.403226
58	0.124966	0.327586	0.327586	0.344828
64	0.250172	0.234375	0.328125	0.4375
76	0.379329	0.171053	0.355263	0.473684
60	0.258767	0.3	0.366667	0.333333
63	0.235127	0.31746	0.380952	0.301587
125	0.5636	0.064	0.368	0.568
69	0.315029	0.188406	0.347826	0.463768
59	0.12378	0.355932	0.322034	0.322034
62	0.271629	0.290323	0.370968	0.33871
69	0.393841	0.231884	0.376812	0.391304
58	0.0782069	0.37931	0.310345	0.310345
64	0.271094	0.265625	0.375	0.359375
59	0.12361	0.355932	0.322034	0.322034
58	0.0852414	0.37931	0.310345	0.310345
59	0.143305	0.355932	0.355932	0.288136
59	0.129881	0.355932	0.322034	0.322034
59	0.178271	0.322034	0.355932	0.322034
58	0.12581	0.327586	0.344828	0.327586
63	0.303095	0.269841	0.365079	0.365079
66	0.356697	0.242424	0.378788	0.378788
58	0.0889138	0.37931	0.310345	0.310345
68	0.382176	0.191176	0.382353	0.426471
69	0.442014	0.202899	0.391304	0.405797
58	0.0932931	0.37931	0.310345	0.310345
73	0.343411	0.246575	0.369863	0.383562
58	0.078431	0.37931	0.310345	0.310345
60	0.213667	0.333333	0.35	0.316667
70	0.347157	0.171429	0.328571	0.5
63	0.159222	0.301587	0.333333	0.365079
91	0.575374	0.153846	0.461538	0.384615
60	0.1676	0.333333	0.333333	0.333333
59	0.21461	0.355932	0.355932	0.288136
69	0.383478	0.202899	0.391304	0.405797
64	0.359766	0.25	0.375	0.375
59	0.126068	0.355932	0.322034	0.322034
62	0.259371	0.290323	0.370968	0.33871
63	0.184778	0.285714	0.333333	0.380952
67	0.389567	0.179104	0.373134	0.447761
58	0.085569	0.37931	0.310345	0.310345
59	0.16539	0.322034	0.355932	0.322034
66	0.391394	0.242424	0.393939	0.363636
71	0.385746	0.183099	0.380282	0.43662
58	0.0907759	0.37931	0.310345	0.310345
69	0.34471	0.202899	0.362319	0.434783
68	0.319471	0.147059	0.338235	0.514706
60	0.218283	0.3	0.35	0.35
79	0.333266	0.202532	0.329114	0.468354
66	0.388939	0.242424	0.378788	0.378788
59	0.199966	0.338983	0.355932	0.305085
60	0.176183	0.333333	0.35	0.316667
61	0.244295	0.262295	0.344262	0.393443
61	0.255525	0.278689	0.360656	0.360656
62	0.280435	0.322581	0.370968	0.306452
58	0.102793	0.37931	0.310345	0.310345
114	0.571447	0.0701754	0.403509	0.526316
64	0.325047	0.25	0.375	0.375
58	0.141	0.327586	0.344828	0.327586
68	0.376985	0.176471	0.338235	0.485294
58	0.109034	0.362069	0.310345	0.327586
66	0.352773	0.257576	0.393939	0.348485
69	0.401826	0.217391	0.391304	0.391304
65	0.312062	0.246154	0.338462	0.415385
68	0.391397	0.220588	0.382353	0.397059
59	0.173492	0.322034	0.355932	0.322034
80	0.300063	0.225	0.3125	0.4625
67	0.34091	0.238806	0.343284	0.41791
58	0.108655	0.362069	0.310345	0.327586
71	0.317901	0.225352	0.338028	0.43662
60	0.273717	0.283333	0.35	0.366667
59	0.119051	0.355932	0.322034	0.322034
61	0.155951	0.344262	0.344262	0.311475
58	0.0828448	0.37931	0.310345	0.310345
59	0.116475	0.355932	0.322034	0.322034
95	0.4834	0.168421	0.389474	0.442105
59	0.163254	0.322034	0.355932	0.322034
66	0.38203	0.242424	0.378788	0.378788
66	0.380439	0.242424	0.378788	0.378788
59	0.145729	0.338983	0.322034	0.338983
79	0.401215	0.189873	0.367089	0.443038
71	0.292394	0.211268	0.338028	0.450704
62	0.262694	0.241935	0.354839	0.403226
60	0.247567	0.3	0.366667	0.333333
68	0.3795	0.176471	0.338235	0.485294
78	0.372295	0.166667	0.346154	0.487179
59	0.120864	0.355932	0.322034	0.322034
68	0.383868	0.205882	0.367647	0.426471
62	0.290548	0.241935	0.370968	0.387097
66	0.380379	0.227273	0.363636	0.409091
72	0.365389	0.194444	0.361111	0.444444
59	0.165424	0.338983	0.338983	0.322034
66	0.385667	0.242424	0.393939	0.363636
70	0.390529	0.185714	0.328571	0.485714
86	0.407244	0.162791	0.372093	0.465116
61	0.217918	0.327869	0.360656	0.311475
70	0.326871	0.214286	0.342857	0.442857
69	0.374319	0.173913	0.376812	0.449275
61	0.230934	0.327869	0.360656	0.311475
73	0.335192	0.219178	0.342466	0.438356
70	0.414314	0.2	0.385714	0.414286
60	0.229483	0.283333	0.35	0.366667
65	0.309385	0.215385	0.338462	0.446154
68	0.427662	0.205882	0.367647	0.426471
59	0.11961	0.355932	0.322034	0.322034
92	0.441859	0.152174	0.391304	0.456522
63	0.296032	0.222222	0.365079	0.412698
62	0.278548	0.225806	0.370968	0.403226
59	0.165831	0.322034	0.355932	0.322034
66	0.382909	0.242424	0.378788	0.378788
67	0.415985	0.223881	0.373134	0.402985
59	0.118322	0.355932	0.322034	0.322034
68	0.405721	0.191176	0.352941	0.455882
60	0.203133	0.333333	0.366667	0.3
70	0.275671	0.214286	0.314286	0.471429
64	0.302672	0.234375	0.359375	0.40625
61	0.290262	0.262295	0.360656	0.377049
80	0.351725	0.1875	0.2875	0.525
61	0.218951	0.344262	0.377049	0.278689
59	0.122576	0.355932	0.322034	0.322034
59	0.125847	0.355932	0.322034	0.322034
66	0.377409	0.242424	0.378788	0.378788
68	0.40225	0.220588	0.382353	0.397059
86	0.413919	0.151163	0.395349	0.453488
68	0.299779	0.176471	0.323529	0.5
65	0.297554	0.276923	0.353846	0.369231
63	0.317952	0.238095	0.365079	0.396825
68	0.416897	0.176471	0.367647	0.455882
61	0.24	0.360656	0.360656	0.278689
64	0.295344	0.265625	0.359375	0.375
70	0.412814	0.2	0.371429	0.428571
59	0.129068	0.355932	0.322034	0.322034
80	0.306013	0.2	0.325	0.475
68	0.389485	0.220588	0.382353	0.397059
60	0.1956	0.35	0.35	0.3
65	0.377092	0.246154	0.384615	0.369231
68	0.392235	0.220588	0.382353	0.397059
59	0.126695	0.355932	0.322034	0.322034
92	0.419174	0.163043	0.369565	0.467391
59	0.140136	0.338983	0.338983	0.322034
73	0.336384	0.232877	0.356164	0.410959
61	0.243918	0.295082	0.377049	0.327869
59	0.134458	0.389831	0.305085	0.305085
78	0.330667	0.205128	0.333333	0.461538
68	0.418559	0.220588	0.382353	0.397059
59	0.122407	0.355932	0.322034	0.322034
68	0.347	0.176471	0.338235	0.485294
60	0.154333	0.333333	0.35	0.316667
66	0.310394	0.242424	0.348485	0.409091
72	0.339639	0.208333	0.347222	0.444444
58	0.141638	0.327586	0.327586	0.344828
62	0.280161	0.290323	0.370968	0.33871
66	0.383742	0.242424	0.378788	0.378788
61	0.251361	0.278689	0.360656	0.360656
68	0.318897	0.176471	0.338235	0.485294
62	0.215258	0.322581	0.370968	0.306452
58	0.0929655	0.37931	0.310345	0.310345
59	0.167797	0.322034	0.355932	0.322034
67	0.411687	0.238806	0.402985	0.358209
72	0.363694	0.208333	0.361111	0.430556
67	0.412746	0.223881	0.373134	0.402985
60	0.188217	0.333333	0.35	0.316667
70	0.317971	0.214286	0.357143	0.428571
58	0.0798966	0.37931	0.310345	0.310345
73	0.358356	0.232877	0.39726	0.369863
65	0.383662	0.276923	0.384615	0.338462
64	0.294234	0.265625	0.375	0.359375
62	0.196419	0.241935	0.33871	0.419355
70	0.420814	0.171429	0.371429	0.457143
64	0.263969	0.28125	0.359375	0.359375
78	0.340449	0.179487	0.371795	0.448718
65	0.395908	0.230769	0.369231	0.4
59	0.129797	0.355932	0.322034	0.322034
71	0.293746	0.211268	0.323944	0.464789
81	0.431704	0.185185	0.37037	0.444444
59	0.111729	0.355932	0.322034	0.322034
67	0.380925	0.208955	0.343284	0.447761
59	0.123051	0.355932	0.322034	0.322034
67	0.412776	0.223881	0.402985	0.373134
65	0.390938	0.246154	0.384615	0.369231
58	0.104397	0.362069	0.310345	0.327586
58	0.102586	0.362069	0.310345	0.327586
68	0.398132	0.205882	0.382353	0.411765
63	0.279635	0.269841	0.365079	0.365079
63	0.267524	0.269841	0.349206	0.380952
59	0.135593	0.355932	0.322034	0.322034
66	0.327621	0.257576	0.378788	0.363636
65	0.394	0.246154	0.384615	0.369231
59	0.11361	0.355932	0.322034	0.322034
65	0.341554	0.215385	0.353846	0.430769
64	0.302016	0.265625	0.359375	0.375
75	0.429387	0.213333	0.4	0.386667
64	0.291359	0.265625	0.375	0.359375
64	0.365156	0.25	0.359375	0.390625
58	0.0959655	0.37931	0.310345	0.310345
65	0.392677	0.246154	0.384615	0.369231
64	0.279797	0.265625	0.359375	0.375
60	0.174367	0.333333	0.333333	0.333333
77	0.408688	0.168831	0.350649	0.480519
62	0.205339	0.241935	0.33871	0.419355
58	0.0828793	0.37931	0.310345	0.310345
67	0.354478	0.208955	0.373134	0.41791
65	0.389092	0.246154	0.384615	0.369231
58	0.0891724	0.37931	0.310345	0.310345
58	0.0990172	0.37931	0.310345	0.310345
74	0.318257	0.202703	0.324324	0.472973
69	0.434188	0.202899	0.391304	0.405797
67	0.349045	0.208955	0.38806	0.402985
68	0.379029	0.205882	0.352941	0.441176
59	0.119136	0.355932	0.322034	0.322034
71	0.285662	0.225352	0.309859	0.464789
58	0.0825172	0.37931	0.310345	0.310345
66	0.395409	0.242424	0.393939	0.363636
102	0.43251	0.147059	0.382353	0.470588
64	0.297656	0.265625	0.359375	0.375
58	0.0691724	0.37931	0.310345	0.310345
66	0.320894	0.212121	0.363636	0.424242
65	0.383354	0.246154	0.384615	0.369231
58	0.0853621	0.37931	0.310345	0.310345
61	0.304902	0.262295	0.360656	0.377049
58	0.0951897	0.37931	0.310345	0.310345
73	0.332575	0.246575	0.39726	0.356164
64	0.329906	0.21875	0.375	0.40625
58	0.0626552	0.37931	0.310345	0.310345
58	0.0870862	0.37931	0.310345	0.310345
58	0.102	0.362069	0.310345	0.327586
68	0.410309	0.191176	0.367647	0.441176
60	0.220517	0.3	0.366667	0.333333
65	0.296277	0.292308	0.369231	0.338462
65	0.329108	0.261538	0.384615	0.353846
67	0.384881	0.208955	0.343284	0.447761
66	0.273045	0.212121	0.363636	0.424242
63	0.267524	0.269841	0.365079	0.365079
58	0.0842586	0.37931	0.310345	0.310345
60	0.124983	0.35	0.333333	0.316667
62	0.295081	0.306452	0.370968	0.322581
70	0.403371	0.2	0.328571	0.471429
59	0.167695	0.338983	0.355932	0.305085
59	0.122492	0.355932	0.322034	0.322034
58	0.0855	0.37931	0.310345	0.310345
61	0.106836	0.393443	0.311475	0.295082
61	0.232918	0.295082	0.360656	0.344262
61	0.251525	0.344262	0.360656	0.295082
83	0.44094	0.156627	0.361446	0.481928
62	0.218113	0.322581	0.370968	0.306452
58	0.143138	0.344828	0.310345	0.344828
59	0.120576	0.355932	0.322034	0.322034
61	0.207246	0.311475	0.344262	0.344262
66	0.359015	0.257576	0.378788	0.363636
79	0.362646	0.177215	0.35443	0.468354
77	0.414597	0.155844	0.363636	0.480519
66	0.281121	0.30303	0.393939	0.30303
62	0.237258	0.290323	0.354839	0.354839
58	0.104983	0.362069	0.310345	0.327586
58	0.0757759	0.396552	0.310345	0.293103
61	0.147623	0.344262	0.327869	0.327869
59	0.118949	0.355932	0.322034	0.322034
61	0.208016	0.344262	0.360656	0.295082
58	0.0583448	0.37931	0.310345	0.310345
58	0.0841207	0.413793	0.310345	0.275862
61	0.236574	0.278689	0.360656	0.360656
65	0.324446	0.261538	0.369231	0.369231
59	0.201814	0.305085	0.355932	0.338983
66	0.384348	0.227273	0.363636	0.409091
65	0.390723	0.246154	0.384615	0.369231
60	0.25025	0.266667	0.366667	0.366667
76	0.379197	0.197368	0.355263	0.447368
92	0.447902	0.163043	0.391304	0.445652
60	0.1523	0.35	0.333333	0.316667
67	0.366582	0.19403	0.343284	0.462687
59	0.185051	0.338983	0.355932	0.305085
58	0.139776	0.396552	0.344828	0.258621
63	0.215127	0.253968	0.333333	0.412698
82	0.335024	0.195122	0.317073	0.487805
68	0.404838	0.176471	0.367647	0.455882
60	0.209383	0.3	0.35	0.35
65	0.332585	0.261538	0.384615	0.353846
79	0.39238	0.164557	0.35443	0.481013
61	0.307131	0.278689	0.377049	0.344262
74	0.380311	0.216216	0.364865	0.418919
70	0.4176	0.2	0.357143	0.442857
62	0.190629	0.258065	0.33871	0.403226
59	0.144237	0.338983	0.322034	0.338983
60	0.250833	0.3	0.366667	0.333333
66	0.373318	0.242424	0.378788	0.378788
66	0.386303	0.257576	0.378788	0.363636
67	0.36203	0.208955	0.343284	0.447761
64	0.36075	0.25	0.359375	0.390625
65	0.360846	0.246154	0.369231	0.384615
62	0.311548	0.241935	0.370968	0.387097
59	0.16422	0.305085	0.322034	0.372881
79	0.374671	0.177215	0.35443	0.468354
65	0.308138	0.276923	0.369231	0.353846
65	0.367862	0.246154	0.369231	0.384615
68	0.389868	0.191176	0.367647	0.441176
78	0.425923	0.192308	0.358974	0.448718
63	0.252635	0.285714	0.365079	0.349206
62	0.276823	0.290323	0.370968	0.33871
78	0.336808	0.192308	0.294872	0.512821
61	0.214082	0.327869	0.360656	0.311475
59	0.218746	0.338983	0.355932	0.305085
62	0.251097	0.290323	0.370968	0.33871
64	0.304063	0.234375	0.359375	0.40625
69	0.388913	0.188406	0.347826	0.463768
79	0.438076	0.177215	0.367089	0.455696
62	0.273274	0.274194	0.354839	0.370968
59	0.136593	0.355932	0.322034	0.322034
61	0.241082	0.311475	0.360656	0.327869
67	0.38394	0.19403	0.358209	0.447761
78	0.405449	0.153846	0.371795	0.474359
63	0.293032	0.285714	0.380952	0.333333
67	0.401	0.268657	0.432836	0.298507
61	0.236197	0.327869	0.360656	0.311475
68	0.407397	0.176471	0.352941	0.470588
67	0.286149	0.313433	0.41791	0.268657
59	0.152898	0.338983	0.322034	0.338983
59	0.165763	0.322034	0.322034	0.355932
59	0.122068	0.355932	0.322034	0.322034
60	0.0906833	0.366667	0.3	0.333333
63	0.261841	0.269841	0.365079	0.365079
77	0.292792	0.207792	0.324675	0.467532
68	0.333779	0.176471	0.352941	0.470588
61	0.238623	0.245902	0.360656	0.393443
70	0.4163	0.2	0.371429	0.428571
58	0.124293	0.344828	0.327586	0.327586
75	0.335787	0.2	0.386667	0.413333
63	0.292524	0.253968	0.380952	0.365079
64	0.291375	0.265625	0.359375	0.375
83	0.595361	0.060241	0.421687	0.518072
65	0.321708	0.261538	0.4	0.338462
58	0.0623793	0.37931	0.310345	0.310345
58	0.0828276	0.37931	0.310345	0.310345
58	0.0696379	0.37931	0.310345	0.310345
59	0.115864	0.355932	0.322034	0.322034
60	0.242033	0.3	0.366667	0.333333
75	0.32896	0.213333	0.373333	0.413333
63	0.312222	0.285714	0.396825	0.31746
58	0.0830517	0.37931	0.310345	0.310345
67	0.343552	0.208955	0.358209	0.432836
58	0.0828793	0.37931	0.310345	0.310345
68	0.406015	0.191176	0.367647	0.441176
60	0.237	0.266667	0.366667	0.366667
79	0.407658	0.177215	0.341772	0.481013
65	0.215077	0.369231	0.369231	0.261538
80	0.489925	0.1	0.375	0.525
70	0.4038	0.2	0.371429	0.428571
59	0.115475	0.355932	0.322034	0.322034
59	0.13422	0.355932	0.355932	0.288136
59	0.141271	0.389831	0.322034	0.288136
70	0.419486	0.1	0.328571	0.571429
91	0.527231	0.131868	0.428571	0.43956
58	0.0834483	0.37931	0.310345	0.310345

[truncated: 4 more sheets: Supp. Fig. 9abc, Supp. Fig. 16c, Supp. Fig. 17c, Methods]
